# Supplementary material for: Organolithium aggregation as a blueprint to construct polynuclear lithium nickelate clusters
Source: Chem Commun (Camb). 2023 Apr 28;59(46):7032–5. doi: 10.1039/d3cc01729j (PMC10243118; doi:10.1039/d3cc01729j)
Supplement: CC-059-D3CC01729J-s002 [file CC-059-D3CC01729J-s002.cif]

# Electronic Supplementary Material (ESI) for ChemComm.
# This journal is © The Royal Society of Chemistry 2023

####################################################################### 
# 
# This file contains crystal structure data downloaded from the 
# Cambridge Structural Database (CSD) hosted by the Cambridge 
# Crystallographic Data Centre (CCDC).
# 
# Full information about CCDC data access policies and citation 
# guidelines are available at http://www.ccdc.cam.ac.uk/access/V1 
# 
# Audit and citation data items may have been added by the CCDC. 
# Please retain this information to preserve the provenance of 
# this file and to allow appropriate attribution of the data. 
# 
#######################################################################

data_22EH138_AMB-927
_database_code_depnum_ccdc_archive 'CCDC 2254773'
loop_
_audit_author_name
_audit_author_address
'Lorraine A. Malaspina'
;University of Bern
Switzerland
;
_audit_update_record             
;
2023-04-07 deposited with the CCDC.	2023-04-28 downloaded from the CCDC.
;

_audit_creation_date             2023-04-06T11:52:22-00:00

#----------------------------------------------------------------------------#
#                   CHEMICAL INFORMATION                                     #
#----------------------------------------------------------------------------#

_chemical_formula_moiety         'C76 H130 Li10 O4'
_chemical_formula_sum            'C76 H130 Li10 O4'
_chemical_formula_weight         1177.19

#----------------------------------------------------------------------------#
#                   UNIT CELL INFORMATION                                    #
#----------------------------------------------------------------------------#

_symmetry_cell_setting           orthorhombic
_symmetry_space_group_name_H-M   'P b c n'
_symmetry_space_group_name_Hall  '-P 2n 2ab'
_symmetry_Int_Tables_number      60
loop_
_symmetry_equiv_pos_as_xyz
'x, y, z'
'-x+1/2, -y+1/2, z+1/2'
'-x, y, -z+1/2'
'x+1/2, -y+1/2, -z'
'-x, -y, -z'
'x-1/2, y-1/2, -z-1/2'
'x, -y, z-1/2'
'-x-1/2, y-1/2, z'

_cell_length_a                   25.2062(3)
_cell_length_b                   17.8835(2)
_cell_length_c                   19.3146(2)
_cell_angle_alpha                90
_cell_angle_beta                 90
_cell_angle_gamma                90
_cell_volume                     8706.54(17)
_cell_formula_units_Z            4
_cell_measurement_temperature    173.00(10)
_cell_measurement_reflns_used    25641
_cell_measurement_theta_min      3.768
_cell_measurement_theta_max      79.643

#----------------------------------------------------------------------------#
#                   CRYSTAL INFORMATION                                      #
#----------------------------------------------------------------------------#

_exptl_crystal_description       block
_exptl_crystal_colour            colourless
_exptl_crystal_size_max          0.219
_exptl_crystal_size_mid          0.173
_exptl_crystal_size_min          0.14
_exptl_crystal_density_diffrn    0.898
_exptl_crystal_F_000             2592
loop_
_exptl_crystal_face_index_h
_exptl_crystal_face_index_k
_exptl_crystal_face_index_l
_exptl_crystal_face_perp_dist
-1 0 1 0.0679
0 0 1 0.0886
0 0 -1 0.1209
1 1 -1 0.088
-1 -1 1 0.0844
0 1 -1 0.0883
0 -1 1 0.0842
1 1 1 0.0861
-1 -1 -1 0.1358
0 1 0 0.1166
0 -1 0 0.0959
1 -1 1 0.0986
-1 1 -1 0.0735
1 -1 0 0.0856
-1 1 0 0.0948
-1 0 -1 0.1218
1 0 1 0.1142
-1 1 1 0.0892
1 -1 -1 0.0941
-1 0 0 0.0545
1 0 0 0.0859
1 6 11 0.0671
1 0 -1 0.096
14 5 -3 0.0841
-15 -5 2 0.072
loop_
_exptl_oxdiff_crystal_face_indexfrac_h
_exptl_oxdiff_crystal_face_indexfrac_k
_exptl_oxdiff_crystal_face_indexfrac_l
_exptl_oxdiff_crystal_face_x
_exptl_oxdiff_crystal_face_y
_exptl_oxdiff_crystal_face_z
-0.9997 -0.0002 1.0002 -0.0905 0.0187 0.0395
0.0004 -0.0004 0.9997 -0.0408 -0.0018 0.0685
-0.0004 0.0004 -0.9997 0.0408 0.0018 -0.0685
0.9997 0.9999 -1.0000 0.1144 0.0624 -0.0230
-0.9997 -0.9999 1.0000 -0.1144 -0.0624 0.0230
-0.0003 1.0001 -0.9995 0.0647 0.0829 -0.0520
0.0003 -1.0001 0.9995 -0.0647 -0.0829 0.0520
1.0005 0.9992 0.9994 0.0328 0.0587 0.1140
-1.0005 -0.9992 -0.9994 -0.0328 -0.0587 -0.1140
0.0000 0.9997 0.0002 0.0239 0.0811 0.0165
-0.0000 -0.9997 -0.0002 -0.0239 -0.0811 -0.0165
1.0004 -1.0002 0.9990 -0.0150 -0.1035 0.0810
-1.0004 1.0002 -0.9990 0.0150 0.1035 -0.0810
1.0000 -0.9998 -0.0007 0.0258 -0.1016 0.0125
-1.0000 0.9998 0.0007 -0.0258 0.1016 -0.0125
-1.0004 0.0005 -0.9992 -0.0089 0.0224 -0.0975
1.0004 -0.0005 0.9992 0.0089 -0.0224 0.0975
-0.9996 0.9994 1.0003 -0.0665 0.0998 0.0560
0.9996 -0.9994 -1.0003 0.0665 -0.0998 -0.0560
-1.0001 0.0001 0.0005 -0.0497 0.0205 -0.0290
1.0001 -0.0001 -0.0005 0.0497 -0.0205 0.0290
0.5011 5.8009 10.8410 -0.2785 0.4406 0.8534
0.9997 0.0002 -1.0002 0.0905 -0.0187 -0.0395
14.3635 5.0542 -2.5193 0.9371 0.1198 0.3277
-14.5345 -5.0739 1.7901 -0.9164 -0.1166 -0.3830

#----------------------------------------------------------------------------#
#                   ABSORPTION CORRECTION                                    #
#----------------------------------------------------------------------------#

_exptl_absorpt_coefficient_mu    0.376
_exptl_absorpt_correction_type   multi-scan
_exptl_absorpt_process_details   
;
        CrysAlisPro 1.171.42.86a (Rigaku Oxford Diffraction, 2023)
        Empirical absorption correction using spherical harmonics,
        implemented in SCALE3 ABSPACK scaling algorithm.
;
_exptl_absorpt_correction_T_min  0.65691
_exptl_absorpt_correction_T_max  1
_shelx_estimated_absorpt_T_min   0.922
_shelx_estimated_absorpt_T_max   0.949
_oxdiff_exptl_absorpt_empirical_details 
;
Empirical correction (ABSPACK) includes:
- Absorption correction using spherical harmonics
- Frame scaling
;
_oxdiff_exptl_absorpt_empirical_full_max 1.672
_oxdiff_exptl_absorpt_empirical_full_min 0.721

#----------------------------------------------------------------------------#
#                   DATA COLLECTION                                          #
#----------------------------------------------------------------------------#

_diffrn_source                   'micro-focus sealed X-ray tube'
_diffrn_source_type              'PhotonJet (Cu) X-ray Source'
_diffrn_ambient_temperature      173.00(10)
_diffrn_ambient_environment      N~2~
_diffrn_radiation_wavelength     1.54184
_diffrn_radiation_type           'Cu K\a'
_diffrn_radiation_monochromator  mirror
_diffrn_radiation_probe          x-ray
_diffrn_detector                 'Hybrid Pixel Array Detector'
_diffrn_detector_type            HyPix
_diffrn_detector_area_resol_mean 10
_diffrn_orient_matrix_type       
'CrysAlisPro convention (1999,Acta A55,543-557)'
_diffrn_orient_matrix_ub_11      0.0496665
_diffrn_orient_matrix_ub_12      0.0239366
_diffrn_orient_matrix_ub_13      -0.0407936
_diffrn_orient_matrix_ub_21      -0.0205159
_diffrn_orient_matrix_ub_22      0.0811122
_diffrn_orient_matrix_ub_23      -0.0018101
_diffrn_orient_matrix_ub_31      0.0290376
_diffrn_orient_matrix_ub_32      0.016493
_diffrn_orient_matrix_ub_33      0.0685524
_diffrn_measurement_device       'four-circle diffractometer'
_diffrn_measurement_device_type  'XtaLAB Synergy, Dualflex, HyPix'
_diffrn_measurement_method       '\w scans'
_diffrn_reflns_av_R_equivalents  0.0389
_diffrn_reflns_av_unetI/netI     0.0604
_diffrn_reflns_number            87773
_diffrn_reflns_limit_h_min       -30
_diffrn_reflns_limit_h_max       31
_diffrn_reflns_limit_k_min       -22
_diffrn_reflns_limit_k_max       22
_diffrn_reflns_limit_l_min       -20
_diffrn_reflns_limit_l_max       24
_diffrn_reflns_theta_min         3.03
_diffrn_reflns_theta_max         74.492
_diffrn_reflns_theta_full        67.684
_diffrn_measured_fraction_theta_full 0.999
_diffrn_measured_fraction_theta_max 0.999
_diffrn_reflns_Laue_measured_fraction_full 0.999
_diffrn_reflns_Laue_measured_fraction_max 0.999
_diffrn_reflns_point_group_measured_fraction_full 0.999
_diffrn_reflns_point_group_measured_fraction_max 0.999
_reflns_Friedel_coverage         0
_reflns_number_total             8901
_reflns_number_gt                6056
_reflns_threshold_expression     'I > 2\s(I)'
_diffrn_measurement_details      
;
List of Runs (angles in degrees, time in seconds):

  # Type    Start    End  Width  t~exp~   \w     \q     \k     \f   Frames
#--------------------------------------------------------------------------
  1  \w    -35.00  50.00   0.50    1.70    --  -23.00  41.00  79.00  170
  2  \w    -61.00  -3.00   0.50    1.70    --  -23.00 112.00 -60.00  116
  3  \w    -49.00  43.00   0.50    1.70    --  -23.00  84.00-142.00  184
  4  \w    -95.00 -11.00   0.50    1.70    --  -23.00 -41.00 -74.00  168
  5  \w     36.00 120.00   0.50    1.70    --   47.92  41.00  79.00  168
  6  \w    -21.00  74.00   0.50    1.70    --   47.92 -84.00  97.00  190
  7  \w    -24.00  43.00   0.50    1.70    --   47.92 -41.00 -74.00  134
  8  \w     25.00  86.00   0.50    1.70    --   47.92-112.00-152.00  122
  9  \w    101.00 177.00   0.50   20.00    --  113.25  84.00-142.00  152
 10  \w     42.00 139.00   0.50   20.00    --  113.25 -84.00  97.00  194
 11  \w     45.00 108.00   0.50   20.00    --  113.25-112.00-152.00  126
 12  \w    115.00 177.00   0.50   20.00    --  113.25  41.00  79.00  124
 13  \w    -67.00 -13.00   0.50    1.70    --  -23.00 125.00 150.00  108
 14  \w      8.00  35.00   0.50    1.70    --   47.92 -38.00-180.00   54
 15  \w     42.00 100.00   0.50   20.00    --  113.25 -94.00   0.00  116
 16  \w     63.00 100.00   0.50   20.00    --  113.25 -94.00  60.00   74
 17  \w     55.00  97.00   0.50   20.00    --  113.25 -77.00-120.00   84
 18  \w     42.00  67.00   0.50   20.00    --  113.25 -61.00 -30.00   50
 19  \w    102.00 135.00   0.50   20.00    --  113.25  27.00 -28.78   66
 20  \w    106.00 136.00   0.50   20.00    --  113.25  30.00-180.00   60
 21  \w    147.00 172.00   0.50   20.00    --  113.25  27.00 -28.78   50
 22  \w    120.00 163.00   0.50   20.00    --  113.25  55.00 -86.35   86
 23  \w     42.00  67.00   0.50   20.00    --  113.25 -61.00 150.00   50
 24  \w     43.00 105.00   0.50   20.00    --  113.25 -94.00  30.00  124
 25  \w     44.00  99.00   0.50   20.00    --  113.25 -94.00-150.00  110
 26  \w     97.00 176.00   0.50   20.00    --  113.25  61.00-120.00  158
 27  \w     42.00  67.00   0.50   20.00    --  113.25 -61.00-180.00   50
 28  \w     43.00  68.00   0.50   20.00    --  113.25 -61.00-120.00   50
 29  \w     53.00  98.00   0.50   20.00    --  113.25 -77.00-150.00   90
 30  \w     42.00 102.00   0.50   20.00    --  113.25 -94.00 -60.00  120
 31  \w     42.00  67.00   0.50   20.00    --  113.25 -61.00 -60.00   50
;

#----------------------------------------------------------------------------#
#                   COMPUTER PROGRAMS USED                                   #
#----------------------------------------------------------------------------#

_computing_data_collection       'CrysAlisPro 1.171.42.86a (Rigaku OD, 2023)'
_computing_cell_refinement       'CrysAlisPro 1.171.42.86a (Rigaku OD, 2023)'
_computing_data_reduction        'CrysAlisPro 1.171.42.86a (Rigaku OD, 2023)'
_computing_structure_solution    'SHELXT 2018/2 (Sheldrick, 2018)'
_computing_structure_refinement  'SHELXL 2018/3 (Sheldrick, 2015)'
_computing_molecular_graphics    'Olex2 1.3 (Dolomanov et al., 2009)'
_computing_publication_material  'Olex2 1.3 (Dolomanov et al., 2009)'

#----------------------------------------------------------------------------#
#                   STRUCTURE SOLUTION                                       #
#----------------------------------------------------------------------------#

_atom_sites_solution_primary     dual
_atom_sites_solution_hydrogens   geom

#----------------------------------------------------------------------------#
#                   REFINEMENT INFORMATION                                   #
#----------------------------------------------------------------------------#

_shelx_SHELXL_version_number     2018/3
_refine_ls_structure_factor_coef Fsqd
_refine_ls_matrix_type           full
_refine_ls_weighting_scheme      calc
_refine_ls_weighting_details     
'w=1/[\s^2^(Fo^2^)+(0.2000P)^2^+1.1400P] where P=(Fo^2^+2Fc^2^)/3'
_refine_ls_hydrogen_treatment    constr
_refine_ls_extinction_method     none
_refine_ls_number_reflns         8901
_refine_ls_number_parameters     571
_refine_ls_number_restraints     315
_refine_ls_R_factor_all          0.107
_refine_ls_R_factor_gt           0.0881
_refine_ls_wR_factor_ref         0.3268
_refine_ls_wR_factor_gt          0.2962
_refine_ls_goodness_of_fit_ref   1.095
_refine_ls_restrained_S_all      1.208
_refine_ls_shift/su_max          0.001
_refine_ls_shift/su_mean         0
_refine_diff_density_max         0.305
_refine_diff_density_min         -0.31
_refine_diff_density_rms         0.045

#----------------------------------------------------------------------------#
#                   CONSTRAINTS AND RESTRAINTS                               #
#----------------------------------------------------------------------------#

_olex2_refinement_description    
;
1. Fixed Uiso
 At 1.2 times of:
  All C(H,H) groups
 At 1.5 times of:
  All C(H,H,H) groups, All C(H,H,H,H,H,H) groups
2. Restrained distances
 O1-C33A \\sim O1-C33 \\sim O1-C31A \\sim O1-C31
 with sigma of 0.002
 C16-C17 \\sim C17-C18 \\sim C18-C16 \\sim C16A-C17A \\sim C17A-C18A \\sim
C18A-C16A
 with sigma of 0.002
 C22-C23 \\sim C23-C24 \\sim C24-C22 \\sim C22A-C23A \\sim C23A-C24A \\sim
C24A-C22A
 with sigma of 0.001
 O2-C35A \\sim O2-C35 \\sim O2-C37
 with sigma of 0.002
3. Rigid bond restraints
 C16A, C15, C17A, C18A
 with sigma for 1-2 distances of 0.001 and sigma for 1-3 distances of 0.001
 C32, O1, C31, C33, C34
 with sigma for 1-2 distances of 0.001 and sigma for 1-3 distances of 0.001
 C17, C15, C18, C16
 with sigma for 1-2 distances of 0.001 and sigma for 1-3 distances of 0.001
 C32, C31A, O1, C33A, C34A
 with sigma for 1-2 distances of 0.001 and sigma for 1-3 distances of 0.001
 C22, C21, C24, C23
 with sigma for 1-2 distances of 0.001 and sigma for 1-3 distances of 0.001
 C22A, C21, C24A, C23A
 with sigma for 1-2 distances of 0.001 and sigma for 1-3 distances of 0.001
 C5, C3, C4, C6
 with sigma for 1-2 distances of 0.001 and sigma for 1-3 distances of 0.001
 C38, C37, C35, O2, C36
 with sigma for 1-2 distances of 0.001 and sigma for 1-3 distances of 0.001
 C38, C37, C35A, O2, C36A
 with sigma for 1-2 distances of 0.001 and sigma for 1-3 distances of 0.001
 C37, O2, C38
 with sigma for 1-2 distances of 0.001 and sigma for 1-3 distances of 0.001
 C5A, C3, C6A, C4A
 with sigma for 1-2 distances of 0.001 and sigma for 1-3 distances of 0.001
 C11, C9, C12, C10
 with sigma for 1-2 distances of 0.001 and sigma for 1-3 distances of 0.001
 C12A, C9, C10A, C11A
 with sigma for 1-2 distances of 0.001 and sigma for 1-3 distances of 0.001
4. Uiso/Uaniso restraints and constraints
Uanis(C34) \\sim Ueq, Uanis(C34A) \\sim Ueq, Uanis(C33) \\sim Ueq, Uanis(C33A)
\\sim Ueq, Uanis(C31) \\sim Ueq, Uanis(C31A) \\sim Ueq: with sigma of 0.01 and
sigma for terminal atoms of 0.01
Uanis(C22A) \\sim Ueq, Uanis(C22) \\sim Ueq, Uanis(C24A) \\sim Ueq, Uanis(C24)
\\sim Ueq, Uanis(C23A) \\sim Ueq, Uanis(C23) \\sim Ueq: with sigma of 0.01 and
sigma for terminal atoms of 0.01
Uanis(C35A) \\sim Ueq, Uanis(C36A) \\sim Ueq: with sigma of 0.01 and sigma for
terminal atoms of 0.02
Uanis(C16A) \\sim Ueq, Uanis(C17) \\sim Ueq, Uanis(C17A) \\sim Ueq, Uanis(C18)
\\sim Ueq, Uanis(C18A) \\sim Ueq, Uanis(C16) \\sim Ueq: with sigma of 0.01 and
sigma for terminal atoms of 0.01
Uanis(C35) \\sim Ueq, Uanis(C36) \\sim Ueq: with sigma of 0.005 and sigma for
terminal atoms of 0.008
Uanis(C4A) \\sim Ueq, Uanis(C6A) \\sim Ueq, Uanis(C5A) \\sim Ueq: with sigma of
0.01 and sigma for terminal atoms of 0.01
Uanis(C6) \\sim Ueq, Uanis(C5) \\sim Ueq, Uanis(C4) \\sim Ueq: with sigma of
0.01 and sigma for terminal atoms of 0.01
Uanis(C11A) \\sim Ueq, Uanis(C10) \\sim Ueq, Uanis(C10A) \\sim Ueq, Uanis(C12)
\\sim Ueq, Uanis(C12A) \\sim Ueq, Uanis(C11) \\sim Ueq: with sigma of 0.01 and
sigma for terminal atoms of 0.01
5. Others
 Sof(C6A)=Sof(H6AA)=Sof(H6AB)=Sof(H6AC)=Sof(C4A)=Sof(H4AA)=Sof(H4AB)=Sof(H4AC)=
 Sof(C5A)=Sof(H5AA)=Sof(H5AB)=Sof(H5AC)=1-FVAR(1)
 Sof(C6)=Sof(H6A)=Sof(H6B)=Sof(H6C)=Sof(C4)=Sof(H4A)=Sof(H4B)=Sof(H4C)=Sof(C5)=
 Sof(H5A)=Sof(H5B)=Sof(H5C)=FVAR(1)
 Sof(C23A)=Sof(H23D)=Sof(H23E)=Sof(H23F)=Sof(C22A)=Sof(H22D)=Sof(H22E)=
 Sof(H22F)=Sof(C24A)=Sof(H24D)=Sof(H24E)=Sof(H24F)=1-FVAR(2)
 Sof(C22)=Sof(H22A)=Sof(H22B)=Sof(H22C)=Sof(C24)=Sof(H24A)=Sof(H24B)=Sof(H24C)=
 Sof(C23)=Sof(H23A)=Sof(H23B)=Sof(H23C)=FVAR(2)
 Sof(C10A)=Sof(H10D)=Sof(H10E)=Sof(H10F)=Sof(C12A)=Sof(H12D)=Sof(H12E)=
 Sof(H12F)=Sof(C11A)=Sof(H11D)=Sof(H11E)=Sof(H11F)=1-FVAR(3)
 Sof(C11)=Sof(H11A)=Sof(H11B)=Sof(H11C)=Sof(C10)=Sof(H10A)=Sof(H10B)=Sof(H10C)=
 Sof(C12)=Sof(H12A)=Sof(H12B)=Sof(H12C)=FVAR(3)
 Sof(C17A)=Sof(H17D)=Sof(H17E)=Sof(H17F)=Sof(C18A)=Sof(H18D)=Sof(H18E)=
 Sof(H18F)=Sof(C16A)=Sof(H16D)=Sof(H16E)=Sof(H16F)=1-FVAR(4)
 Sof(C16)=Sof(H16A)=Sof(H16B)=Sof(H16C)=Sof(C18)=Sof(H18A)=Sof(H18B)=Sof(H18C)=
 Sof(C17)=Sof(H17A)=Sof(H17B)=Sof(H17C)=FVAR(4)
 Sof(C33A)=Sof(H33C)=Sof(H33D)=Sof(C34A)=Sof(H34D)=Sof(H34E)=Sof(H34F)=1-FVAR(5)
 Sof(C33)=Sof(H33A)=Sof(H33B)=Sof(C34)=Sof(H34A)=Sof(H34B)=Sof(H34C)=FVAR(5)
 Sof(C35A)=Sof(H35C)=Sof(H35D)=Sof(C36A)=Sof(H36D)=Sof(H36E)=Sof(H36F)=1-FVAR(6)
 Sof(C35)=Sof(H35A)=Sof(H35B)=Sof(C36)=Sof(H36A)=Sof(H36B)=Sof(H36C)=FVAR(6)
 Sof(H32D)=Sof(H32E)=Sof(H32F)=Sof(C31A)=Sof(H31C)=Sof(H31D)=1-FVAR(7)
 Sof(H32A)=Sof(H32B)=Sof(H32C)=Sof(C31)=Sof(H31A)=Sof(H31B)=FVAR(7)
6.a Secondary CH2 refined with riding coordinates:
 C37(H37A,H37B), C33(H33A,H33B), C35(H35A,H35B), C31(H31A,H31B), C31A(H31C,
 H31D), C33A(H33C,H33D), C35A(H35C,H35D)
6.b Me refined with riding coordinates:
 C32(H32A,H32B,H32C), C32(H32D,H32E,H32F), C22(H22A,H22B,H22C), C24(H24A,H24B,
 H24C), C11(H11A,H11B,H11C), C16(H16A,H16B,H16C), C10(H10A,H10B,H10C), C6(H6A,
 H6B,H6C), C4(H4A,H4B,H4C), C12(H12A,H12B,H12C), C18(H18A,H18B,H18C), C23(H23A,
 H23B,H23C), C5(H5A,H5B,H5C), C34(H34A,H34B,H34C), C17(H17A,H17B,H17C),
 C36(H36A,H36B,H36C), C6A(H6AA,H6AB,H6AC), C4A(H4AA,H4AB,H4AC), C5A(H5AA,H5AB,
 H5AC), C23A(H23D,H23E,H23F), C22A(H22D,H22E,H22F), C24A(H24D,H24E,H24F),
 C10A(H10D,H10E,H10F), C12A(H12D,H12E,H12F), C11A(H11D,H11E,H11F), C17A(H17D,
 H17E,H17F), C18A(H18D,H18E,H18F), C16A(H16D,H16E,H16F), C34A(H34D,H34E,H34F),
 C36A(H36D,H36E,H36F)
6.c Idealised Me refined as rotating group:
 C29(H29A,H29B,H29C), C28(H28A,H28B,H28C), C38(H38A,H38B,H38C), C30(H30A,H30B,
 H30C)
;

#----------------------------------------------------------------------------#
#                   ATOMIC TYPES, COORDINATES AND THERMAL PARAMETERS         #
#----------------------------------------------------------------------------#

loop_
_atom_type_symbol
_atom_type_description
_atom_type_scat_dispersion_real
_atom_type_scat_dispersion_imag
_atom_type_scat_source
C C 0.0181 0.0091 'International Tables Vol C Tables 4.2.6.8 and 6.1.1.4'
H H 0 0 'International Tables Vol C Tables 4.2.6.8 and 6.1.1.4'
Li Li 0.0008 0.0003 'International Tables Vol C Tables 4.2.6.8 and 6.1.1.4'
O O 0.0492 0.0322 'International Tables Vol C Tables 4.2.6.8 and 6.1.1.4'

loop_
_atom_site_label
_atom_site_type_symbol
_atom_site_fract_x
_atom_site_fract_y
_atom_site_fract_z
_atom_site_U_iso_or_equiv
_atom_site_adp_type
_atom_site_occupancy
_atom_site_site_symmetry_order
_atom_site_calc_flag
_atom_site_refinement_flags_posn
_atom_site_refinement_flags_adp
_atom_site_refinement_flags_occupancy
_atom_site_disorder_assembly
_atom_site_disorder_group
O1 O 0.64720(6) 0.59807(9) 0.47421(10) 0.0853(5) Uani 1 1 d D U . . .
O2 O 0.64798(6) 0.90801(9) 0.46495(11) 0.0928(6) Uani 1 1 d D U . . .
C25 C 0.44802(7) 0.74677(7) 0.31513(8) 0.0429(4) Uani 1 1 d . . . . .
C13 C 0.55966(6) 0.64886(8) 0.33081(7) 0.0444(4) Uani 1 1 d . . . . .
C19 C 0.55950(6) 0.84836(8) 0.32836(7) 0.0444(4) Uani 1 1 d . . . . .
C26 C 0.42190(7) 0.74556(8) 0.36784(8) 0.0440(4) Uani 1 1 d . . . . .
C7 C 0.56218(8) 0.75190(8) 0.48157(9) 0.0499(4) Uani 1 1 d . . . . .
C20 C 0.57871(8) 0.90100(9) 0.29742(9) 0.0537(4) Uani 1 1 d . . . . .
C8 C 0.55194(8) 0.75427(9) 0.54281(10) 0.0543(5) Uani 1 1 d . . . . .
C14 C 0.57873(8) 0.59353(9) 0.30426(9) 0.0555(5) Uani 1 1 d . . . . .
C27 C 0.39042(8) 0.74395(10) 0.43280(10) 0.0585(5) Uani 1 1 d . . . . .
C1 C 0.66910(8) 0.74938(8) 0.36298(11) 0.0566(5) Uani 1 1 d . . . . .
C2 C 0.71252(8) 0.74760(9) 0.33533(12) 0.0612(5) Uani 1 1 d . . . . .
C9 C 0.53953(12) 0.75699(12) 0.61836(11) 0.0764(6) Uani 1 1 d . U . . .
C3 C 0.76652(9) 0.74556(13) 0.30482(16) 0.0813(7) Uani 1 1 d . U . . .
C21 C 0.60299(11) 0.96339(12) 0.25785(13) 0.0810(6) Uani 1 1 d . U . . .
C29 C 0.40700(12) 0.67654(15) 0.47581(11) 0.0864(8) Uani 1 1 d . . . . .
H29A H 0.400074 0.630611 0.449645 0.13 Uiso 1 1 calc R U . . .
H29B H 0.386658 0.675701 0.51904 0.13 Uiso 1 1 calc R U . . .
H29C H 0.444945 0.679909 0.486423 0.13 Uiso 1 1 calc R U . . .
C28 C 0.40159(12) 0.81431(15) 0.47446(11) 0.0883(8) Uani 1 1 d . . . . .
H28A H 0.439795 0.818364 0.483085 0.132 Uiso 1 1 calc R U . . .
H28B H 0.382668 0.811772 0.518719 0.132 Uiso 1 1 calc R U . . .
H28C H 0.38951 0.858159 0.448428 0.132 Uiso 1 1 calc R U . . .
C32 C 0.56577(11) 0.53926(15) 0.50016(15) 0.0879(7) Uani 1 1 d . U . . .
H32A H 0.546199 0.511166 0.535452 0.132 Uiso 0.593(17) 1 calc R U P A 1
H32B H 0.546797 0.585714 0.489624 0.132 Uiso 0.593(17) 1 calc R U P A 1
H32C H 0.568778 0.509004 0.458038 0.132 Uiso 0.593(17) 1 calc R U P A 1
H32D H 0.549555 0.493374 0.518097 0.132 Uiso 0.407(17) 1 calc R U P A 2
H32E H 0.555632 0.581589 0.52954 0.132 Uiso 0.407(17) 1 calc R U P A 2
H32F H 0.553433 0.54812 0.452751 0.132 Uiso 0.407(17) 1 calc R U P A 2
C15 C 0.60346(12) 0.52788(13) 0.27056(15) 0.0898(7) Uani 1 1 d . U . . .
C38 C 0.56762(11) 0.97023(15) 0.48832(15) 0.0912(7) Uani 1 1 d . U . . .
H38A H 0.559826 0.973424 0.438696 0.137 Uiso 1 1 calc R U . . .
H38B H 0.552635 1.013832 0.512026 0.137 Uiso 1 1 calc R U . . .
H38C H 0.551894 0.924498 0.507294 0.137 Uiso 1 1 calc R U . . .
C30 C 0.33191(11) 0.7386(2) 0.41439(18) 0.1212(13) Uani 1 1 d . . . . .
H30A H 0.321249 0.783337 0.388619 0.182 Uiso 1 1 calc R U . . .
H30B H 0.31087 0.734828 0.456915 0.182 Uiso 1 1 calc R U . . .
H30C H 0.325889 0.694142 0.385769 0.182 Uiso 1 1 calc R U . . .
C37 C 0.62459(13) 0.9687(2) 0.4986(2) 0.1244(13) Uani 1 1 d D U . . .
H37A H 0.640222 1.015658 0.480755 0.149 Uiso 1 1 calc R U . . .
H37B H 0.632338 0.965647 0.548748 0.149 Uiso 1 1 calc R U . . .
C22 C 0.5808(6) 1.0392(10) 0.2913(8) 0.082(3) Uani 0.215(7) 1 d D U P B 1
H22A H 0.581437 1.035202 0.341849 0.123 Uiso 0.215(7) 1 calc R U P B 1
H22B H 0.603123 1.081271 0.276698 0.123 Uiso 0.215(7) 1 calc R U P B 1
H22C H 0.544296 1.047632 0.275642 0.123 Uiso 0.215(7) 1 calc R U P B 1
C24 C 0.6055(7) 0.9571(9) 0.1922(6) 0.109(4) Uani 0.215(7) 1 d D U P B 1
H24A H 0.622255 1.001843 0.172666 0.164 Uiso 0.215(7) 1 calc R U P B 1
H24B H 0.626508 0.912928 0.180187 0.164 Uiso 0.215(7) 1 calc R U P B 1
H24C H 0.569588 0.951873 0.173339 0.164 Uiso 0.215(7) 1 calc R U P B 1
C11 C 0.50596(19) 0.8250(2) 0.63452(15) 0.1112(13) Uani 0.828(5) 1 d . U P C 1
H11A H 0.473473 0.823603 0.606671 0.167 Uiso 0.828(5) 1 calc R U P C 1
H11B H 0.496675 0.824988 0.683786 0.167 Uiso 0.828(5) 1 calc R U P C 1
H11C H 0.526006 0.870436 0.623544 0.167 Uiso 0.828(5) 1 calc R U P C 1
C16 C 0.5905(3) 0.4561(5) 0.3064(4) 0.136(2) Uani 0.667(9) 1 d D U P D 1
H16A H 0.552009 0.452486 0.313046 0.205 Uiso 0.667(9) 1 calc R U P D 1
H16B H 0.602698 0.413948 0.278176 0.205 Uiso 0.667(9) 1 calc R U P D 1
H16C H 0.608195 0.454744 0.351572 0.205 Uiso 0.667(9) 1 calc R U P D 1
Li4 Li 0.52290(11) 0.74939(12) 0.37987(13) 0.0417(6) Uani 1 1 d . . . . .
Li3 Li 0.60251(13) 0.74784(13) 0.28370(15) 0.0478(6) Uani 1 1 d . . . . .
Li5 Li 0.5 0.81975(18) 0.25 0.0425(7) Uani 1 2 d S T P . .
Li6 Li 0.5 0.67409(19) 0.25 0.0437(8) Uani 1 2 d S T P . .
Li1 Li 0.61246(11) 0.67633(15) 0.41897(15) 0.0503(6) Uani 1 1 d . . . . .
C10 C 0.5072(2) 0.6879(2) 0.63832(16) 0.1197(15) Uani 0.828(5) 1 d . U P C 1
H10A H 0.47456 0.686345 0.610761 0.18 Uiso 0.828(5) 1 calc R U P C 1
H10B H 0.528151 0.642782 0.629389 0.18 Uiso 0.828(5) 1 calc R U P C 1
H10C H 0.498118 0.690339 0.687613 0.18 Uiso 0.828(5) 1 calc R U P C 1
Li2 Li 0.61249(11) 0.82500(15) 0.41654(15) 0.0514(6) Uani 1 1 d . . . . .
C33 C 0.70338(11) 0.5942(4) 0.4749(5) 0.1180(16) Uani 0.780(13) 1 d D U P A 1
H33A H 0.718219 0.619847 0.433813 0.142 Uiso 0.780(13) 1 calc R U P A 1
H33B H 0.715232 0.541472 0.474386 0.142 Uiso 0.780(13) 1 calc R U P A 1
C35 C 0.6998(3) 0.9195(9) 0.4409(8) 0.082(2) Uani 0.211(11) 1 d D U P E 1
H35A H 0.706255 0.973394 0.432928 0.099 Uiso 0.211(11) 1 calc R U P E 1
H35B H 0.705388 0.892446 0.396728 0.099 Uiso 0.211(11) 1 calc R U P E 1
C6 C 0.77110(17) 0.6770(3) 0.2516(3) 0.1029(14) Uani 0.649(6) 1 d . U P F 1
H6A H 0.742371 0.680174 0.217573 0.154 Uiso 0.649(6) 1 calc R U P F 1
H6B H 0.805374 0.679295 0.227785 0.154 Uiso 0.649(6) 1 calc R U P F 1
H6C H 0.768346 0.629772 0.277056 0.154 Uiso 0.649(6) 1 calc R U P F 1
C4 C 0.77356(17) 0.8119(3) 0.2516(3) 0.1015(14) Uani 0.649(6) 1 d . U P F 1
H4A H 0.744876 0.810213 0.217397 0.152 Uiso 0.649(6) 1 calc R U P F 1
H4B H 0.772394 0.859643 0.276396 0.152 Uiso 0.649(6) 1 calc R U P F 1
H4C H 0.807799 0.806857 0.228006 0.152 Uiso 0.649(6) 1 calc R U P F 1
C12 C 0.5882(2) 0.7588(3) 0.6599(2) 0.1382(18) Uani 0.828(5) 1 d . U P C 1
H12A H 0.579017 0.760549 0.70917 0.207 Uiso 0.828(5) 1 calc R U P C 1
H12B H 0.609226 0.713767 0.650564 0.207 Uiso 0.828(5) 1 calc R U P C 1
H12C H 0.608998 0.803201 0.647732 0.207 Uiso 0.828(5) 1 calc R U P C 1
C18 C 0.5745(3) 0.5221(3) 0.1946(2) 0.1088(16) Uani 0.667(9) 1 d D U P D 1
H18A H 0.536366 0.513758 0.200957 0.163 Uiso 0.667(9) 1 calc R U P D 1
H18B H 0.58007 0.568708 0.168965 0.163 Uiso 0.667(9) 1 calc R U P D 1
H18C H 0.589728 0.480264 0.168492 0.163 Uiso 0.667(9) 1 calc R U P D 1
C23 C 0.6657(4) 0.9681(6) 0.2939(8) 0.092(3) Uani 0.215(7) 1 d D U P B 1
H23A H 0.662687 0.972865 0.344307 0.138 Uiso 0.215(7) 1 calc R U P B 1
H23B H 0.685429 0.922483 0.282597 0.138 Uiso 0.215(7) 1 calc R U P B 1
H23C H 0.684532 1.01161 0.275275 0.138 Uiso 0.215(7) 1 calc R U P B 1
C5 C 0.8070(2) 0.7448(4) 0.3560(4) 0.126(2) Uani 0.649(6) 1 d . U P F 1
H5A H 0.84178 0.743457 0.333359 0.189 Uiso 0.649(6) 1 calc R U P F 1
H5B H 0.804268 0.789941 0.384508 0.189 Uiso 0.649(6) 1 calc R U P F 1
H5C H 0.802831 0.700482 0.385303 0.189 Uiso 0.649(6) 1 calc R U P F 1
C34 C 0.7211(4) 0.6311(7) 0.5381(6) 0.223(5) Uani 0.780(13) 1 d . U P A 1
H34A H 0.759891 0.629569 0.540507 0.335 Uiso 0.780(13) 1 calc R U P A 1
H34B H 0.709098 0.683189 0.53795 0.335 Uiso 0.780(13) 1 calc R U P A 1
H34C H 0.706125 0.605167 0.578341 0.335 Uiso 0.780(13) 1 calc R U P A 1
C17 C 0.6599(2) 0.5402(4) 0.2575(5) 0.143(2) Uani 0.667(9) 1 d D U P D 1
H17A H 0.67506 0.495847 0.235209 0.215 Uiso 0.667(9) 1 calc R U P D 1
H17B H 0.664304 0.583598 0.227042 0.215 Uiso 0.667(9) 1 calc R U P D 1
H17C H 0.678178 0.549425 0.301448 0.215 Uiso 0.667(9) 1 calc R U P D 1
C36 C 0.7343(7) 0.8918(10) 0.4924(10) 0.101(4) Uani 0.211(11) 1 d . U P E 1
H36A H 0.771183 0.898821 0.477534 0.152 Uiso 0.211(11) 1 calc R U P E 1
H36B H 0.728351 0.919056 0.535754 0.152 Uiso 0.211(11) 1 calc R U P E 1
H36C H 0.727488 0.838483 0.499722 0.152 Uiso 0.211(11) 1 calc R U P E 1
C6A C 0.7982(3) 0.6796(5) 0.3475(6) 0.104(3) Uani 0.351(6) 1 d . U P F 2
H6AA H 0.795217 0.688884 0.397356 0.156 Uiso 0.351(6) 1 calc R U P F 2
H6AB H 0.782559 0.630862 0.336478 0.156 Uiso 0.351(6) 1 calc R U P F 2
H6AC H 0.835698 0.679764 0.334088 0.156 Uiso 0.351(6) 1 calc R U P F 2
C4A C 0.7649(5) 0.7453(6) 0.2396(7) 0.128(3) Uani 0.351(6) 1 d . U P F 2
H4AA H 0.801129 0.743937 0.221136 0.192 Uiso 0.351(6) 1 calc R U P F 2
H4AB H 0.745403 0.70114 0.223613 0.192 Uiso 0.351(6) 1 calc R U P F 2
H4AC H 0.746978 0.790598 0.223232 0.192 Uiso 0.351(6) 1 calc R U P F 2
C5A C 0.7995(3) 0.8123(6) 0.3453(6) 0.115(3) Uani 0.351(6) 1 d . U P F 2
H5AA H 0.79695 0.804637 0.395382 0.173 Uiso 0.351(6) 1 calc R U P F 2
H5AB H 0.83684 0.810841 0.331178 0.173 Uiso 0.351(6) 1 calc R U P F 2
H5AC H 0.784291 0.861015 0.333194 0.173 Uiso 0.351(6) 1 calc R U P F 2
C23A C 0.65875(16) 0.9448(3) 0.2398(3) 0.144(2) Uani 0.785(7) 1 d D U P B 2
H23D H 0.674458 0.986234 0.213706 0.216 Uiso 0.785(7) 1 calc R U P B 2
H23E H 0.679142 0.936495 0.282313 0.216 Uiso 0.785(7) 1 calc R U P B 2
H23F H 0.65943 0.899323 0.211469 0.216 Uiso 0.785(7) 1 calc R U P B 2
C22A C 0.5971(3) 1.0359(3) 0.2948(3) 0.1245(18) Uani 0.785(7) 1 d D U P B 2
H22D H 0.613472 1.075803 0.267346 0.187 Uiso 0.785(7) 1 calc R U P B 2
H22E H 0.559307 1.046875 0.30127 0.187 Uiso 0.785(7) 1 calc R U P B 2
H22F H 0.614538 1.032829 0.340009 0.187 Uiso 0.785(7) 1 calc R U P B 2
C24A C 0.5707(2) 0.9704(2) 0.18634(16) 0.0957(12) Uani 0.785(7) 1 d D U P B 2
H24D H 0.585627 1.011174 0.158608 0.144 Uiso 0.785(7) 1 calc R U P B 2
H24E H 0.573526 0.923352 0.160549 0.144 Uiso 0.785(7) 1 calc R U P B 2
H24F H 0.533323 0.98087 0.196274 0.144 Uiso 0.785(7) 1 calc R U P B 2
C10A C 0.5702(9) 0.6906(11) 0.6503(9) 0.107(4) Uani 0.172(5) 1 d . U P C 2
H10D H 0.563825 0.689024 0.700322 0.16 Uiso 0.172(5) 1 calc R U P C 2
H10E H 0.558071 0.643822 0.629209 0.16 Uiso 0.172(5) 1 calc R U P C 2
H10F H 0.608277 0.696932 0.641617 0.16 Uiso 0.172(5) 1 calc R U P C 2
C12A C 0.5877(9) 0.8139(12) 0.6458(10) 0.112(5) Uani 0.172(5) 1 d . U P C 2
H12D H 0.584493 0.821133 0.695885 0.168 Uiso 0.172(5) 1 calc R U P C 2
H12E H 0.62228 0.791767 0.635105 0.168 Uiso 0.172(5) 1 calc R U P C 2
H12F H 0.584508 0.862363 0.622347 0.168 Uiso 0.172(5) 1 calc R U P C 2
C11A C 0.4778(11) 0.7577(12) 0.6379(13) 0.126(5) Uani 0.172(5) 1 d . U P C 2
H11D H 0.473821 0.759509 0.688323 0.19 Uiso 0.172(5) 1 calc R U P C 2
H11E H 0.460868 0.801704 0.617238 0.19 Uiso 0.172(5) 1 calc R U P C 2
H11F H 0.460878 0.712268 0.62001 0.19 Uiso 0.172(5) 1 calc R U P C 2
C17A C 0.6639(3) 0.5218(5) 0.3115(7) 0.109(3) Uani 0.333(9) 1 d D U P D 2
H17D H 0.658372 0.516985 0.361551 0.164 Uiso 0.333(9) 1 calc R U P D 2
H17E H 0.683164 0.478013 0.294348 0.164 Uiso 0.333(9) 1 calc R U P D 2
H17F H 0.684583 0.567092 0.30203 0.164 Uiso 0.333(9) 1 calc R U P D 2
C18A C 0.6132(7) 0.5345(7) 0.2013(5) 0.133(3) Uani 0.333(9) 1 d D U P D 2
H18D H 0.629453 0.488371 0.184137 0.199 Uiso 0.333(9) 1 calc R U P D 2
H18E H 0.579702 0.543399 0.176807 0.199 Uiso 0.333(9) 1 calc R U P D 2
H18F H 0.637286 0.576623 0.193282 0.199 Uiso 0.333(9) 1 calc R U P D 2
C16A C 0.5766(5) 0.4578(7) 0.2980(6) 0.102(3) Uani 0.333(9) 1 d D U P D 2
H16D H 0.572547 0.461769 0.348364 0.153 Uiso 0.333(9) 1 calc R U P D 2
H16E H 0.541578 0.452506 0.276544 0.153 Uiso 0.333(9) 1 calc R U P D 2
H16F H 0.598339 0.414008 0.28691 0.153 Uiso 0.333(9) 1 calc R U P D 2
C31 C 0.6203(2) 0.5575(6) 0.5268(4) 0.0901(18) Uani 0.593(17) 1 d D U P A 1
H31A H 0.617763 0.587964 0.569483 0.108 Uiso 0.593(17) 1 calc R U P A 1
H31B H 0.639832 0.510947 0.53777 0.108 Uiso 0.593(17) 1 calc R U P A 1
C31A C 0.6244(3) 0.5312(5) 0.5003(7) 0.082(2) Uani 0.407(17) 1 d D U P A 2
H31C H 0.637159 0.521879 0.548013 0.098 Uiso 0.407(17) 1 calc R U P A 2
H31D H 0.634954 0.488307 0.470987 0.098 Uiso 0.407(17) 1 calc R U P A 2
C33A C 0.6950(6) 0.6235(13) 0.5051(10) 0.101(4) Uani 0.220(13) 1 d D U P A 2
H33C H 0.721283 0.624189 0.466979 0.122 Uiso 0.220(13) 1 calc R U P A 2
H33D H 0.688338 0.676573 0.516868 0.122 Uiso 0.220(13) 1 calc R U P A 2
C34A C 0.7217(10) 0.5953(14) 0.5605(11) 0.131(6) Uani 0.220(13) 1 d . U P A 2
H34D H 0.753494 0.625472 0.569098 0.197 Uiso 0.220(13) 1 calc R U P A 2
H34E H 0.698734 0.596612 0.60141 0.197 Uiso 0.220(13) 1 calc R U P A 2
H34F H 0.732108 0.543547 0.550871 0.197 Uiso 0.220(13) 1 calc R U P A 2
C35A C 0.70269(13) 0.9041(4) 0.4774(5) 0.132(2) Uani 0.789(11) 1 d D U P E 2
H35C H 0.718888 0.951584 0.461814 0.159 Uiso 0.789(11) 1 calc R U P E 2
H35D H 0.717514 0.86367 0.448172 0.159 Uiso 0.789(11) 1 calc R U P E 2
C36A C 0.7190(4) 0.8908(5) 0.5476(7) 0.216(4) Uani 0.789(11) 1 d . U P E 2
H36D H 0.757865 0.889231 0.549831 0.324 Uiso 0.789(11) 1 calc R U P E 2
H36E H 0.705898 0.931261 0.577238 0.324 Uiso 0.789(11) 1 calc R U P E 2
H36F H 0.704519 0.843026 0.563547 0.324 Uiso 0.789(11) 1 calc R U P E 2

loop_
_atom_site_aniso_label
_atom_site_aniso_U_11
_atom_site_aniso_U_22
_atom_site_aniso_U_33
_atom_site_aniso_U_23
_atom_site_aniso_U_13
_atom_site_aniso_U_12
O1 0.0681(8) 0.0742(10) 0.1135(13) 0.0409(9) -0.0108(8) 0.0115(7)
O2 0.0702(9) 0.0737(10) 0.1345(15) -0.0461(9) -0.0145(8) -0.0117(7)
C25 0.0519(9) 0.0425(8) 0.0344(7) -0.0004(5) 0.0008(6) 0.0008(6)
C13 0.0574(9) 0.0350(7) 0.0408(7) 0.0009(5) -0.0039(6) 0.0000(6)
C19 0.0572(9) 0.0338(7) 0.0423(7) -0.0011(5) -0.0053(6) -0.0006(6)
C26 0.0471(9) 0.0460(8) 0.0391(8) 0.0003(5) -0.0002(6) 0.0000(6)
C7 0.0591(10) 0.0502(9) 0.0403(9) 0.0005(6) -0.0058(7) 0.0001(6)
C20 0.0691(11) 0.0384(8) 0.0536(9) 0.0027(6) -0.0007(7) -0.0028(7)
C8 0.0652(11) 0.0537(10) 0.0441(9) -0.0010(6) -0.0120(7) 0.0010(7)
C14 0.0741(12) 0.0380(8) 0.0544(9) -0.0035(6) -0.0005(8) 0.0027(7)
C27 0.0566(11) 0.0725(12) 0.0463(9) 0.0012(7) 0.0133(7) -0.0020(8)
C1 0.0453(9) 0.0508(10) 0.0735(12) 0.0002(7) -0.0003(8) -0.0013(6)
C2 0.0484(10) 0.0604(11) 0.0748(13) 0.0007(8) -0.0022(9) 0.0005(7)
C9 0.1085(17) 0.0820(13) 0.0388(10) -0.0017(7) -0.0106(10) 0.0009(9)
C3 0.0459(10) 0.0955(16) 0.1025(16) 0.0029(9) 0.0071(10) 0.0030(9)
C21 0.1032(14) 0.0537(10) 0.0860(12) 0.0192(9) 0.0143(11) -0.0168(10)
C29 0.117(2) 0.0837(16) 0.0587(12) 0.0191(10) 0.0301(12) -0.0020(13)
C28 0.126(2) 0.0816(15) 0.0570(11) -0.0155(10) 0.0344(12) 0.0060(14)
C32 0.0932(12) 0.0748(14) 0.0958(16) 0.0323(12) -0.0085(12) -0.0118(11)
C15 0.1171(16) 0.0538(10) 0.0985(14) -0.0209(10) 0.0179(12) 0.0185(11)
C38 0.0989(13) 0.0804(15) 0.0942(16) -0.0336(13) -0.0040(13) 0.0108(12)
C30 0.0562(14) 0.218(4) 0.0894(19) 0.0045(19) 0.0200(13) -0.0026(17)
C37 0.1058(14) 0.116(2) 0.151(3) -0.086(2) -0.0317(19) 0.0094(16)
C22 0.110(6) 0.050(4) 0.086(6) 0.025(4) 0.001(5) -0.006(5)
C24 0.141(8) 0.098(7) 0.0895(18) 0.007(5) 0.030(4) -0.030(7)
C11 0.168(3) 0.115(2) 0.0514(14) -0.0132(15) 0.0239(16) 0.031(2)
C16 0.194(6) 0.058(3) 0.157(4) 0.012(3) 0.023(4) 0.044(3)
Li4 0.0491(14) 0.0391(12) 0.0369(12) 0.0001(8) -0.0016(10) -0.0009(9)
Li3 0.0596(17) 0.0421(14) 0.0417(13) 0.0001(9) -0.0012(12) -0.0005(10)
Li5 0.055(2) 0.0356(16) 0.0373(16) 0 0.0003(14) 0
Li6 0.058(2) 0.0353(16) 0.0382(16) 0 0.0008(14) 0
Li1 0.0528(15) 0.0426(13) 0.0554(14) 0.0065(11) -0.0075(11) 0.0043(11)
C10 0.191(4) 0.115(2) 0.0538(15) 0.0095(16) 0.0310(19) -0.033(2)
Li2 0.0510(15) 0.0439(14) 0.0593(15) -0.0052(11) -0.0062(12) -0.0053(11)
C33 0.0692(11) 0.106(3) 0.179(4) 0.047(3) -0.010(2) 0.0205(19)
C35 0.078(3) 0.078(5) 0.091(5) -0.002(4) -0.021(3) -0.015(3)
C6 0.069(2) 0.113(2) 0.127(3) -0.015(2) 0.034(2) 0.012(2)
C4 0.068(2) 0.113(2) 0.123(3) 0.017(2) 0.0345(19) -0.010(2)
C12 0.130(3) 0.228(6) 0.0566(19) -0.005(3) -0.033(2) 0.0049(19)
C18 0.158(4) 0.080(3) 0.0883(19) -0.0408(18) 0.021(2) 0.013(3)
C23 0.084(3) 0.070(6) 0.122(7) 0.031(6) 0.028(4) -0.022(4)
C5 0.058(2) 0.197(7) 0.123(3) 0.005(2) -0.011(2) -0.002(3)
C34 0.177(6) 0.242(8) 0.251(7) 0.029(5) -0.093(5) -0.100(6)
C17 0.112(2) 0.124(4) 0.194(6) -0.060(4) 0.031(3) 0.024(3)
C36 0.088(3) 0.100(7) 0.117(8) -0.001(6) -0.028(5) 0.013(5)
C6A 0.056(4) 0.112(4) 0.143(5) 0.006(4) 0.015(4) 0.036(3)
C4A 0.105(6) 0.177(9) 0.1020(19) 0.005(3) 0.016(4) 0.009(5)
C5A 0.066(4) 0.114(4) 0.167(6) -0.009(4) 0.020(4) -0.034(4)
C23A 0.1019(19) 0.150(4) 0.179(5) 0.077(3) 0.040(2) -0.008(2)
C22A 0.198(5) 0.0515(19) 0.124(3) 0.004(2) -0.003(3) -0.047(3)
C24A 0.140(3) 0.0703(19) 0.0767(15) 0.0289(13) 0.0110(15) -0.017(2)
C10A 0.143(8) 0.104(5) 0.072(7) 0.030(6) -0.009(7) 0.011(5)
C12A 0.150(7) 0.115(7) 0.069(8) -0.020(7) -0.021(6) -0.028(6)
C11A 0.116(3) 0.154(11) 0.109(10) -0.003(8) 0.012(6) 0.006(5)
C17A 0.102(3) 0.079(5) 0.147(6) -0.037(5) 0.020(3) 0.032(3)
C18A 0.171(8) 0.125(6) 0.102(2) -0.024(4) 0.040(4) 0.045(6)
C16A 0.144(6) 0.033(3) 0.130(6) -0.028(3) -0.010(5) 0.009(4)
C31 0.096(2) 0.081(4) 0.093(3) 0.034(3) -0.0162(18) -0.002(2)
C31A 0.0966(16) 0.067(3) 0.081(5) 0.031(3) -0.022(3) 0.005(3)
C33A 0.067(6) 0.112(8) 0.125(8) 0.041(6) -0.010(5) -0.001(5)
C34A 0.135(8) 0.137(10) 0.122(8) 0.015(7) -0.053(6) -0.003(8)
C35A 0.0775(15) 0.133(4) 0.187(5) -0.071(4) -0.044(3) -0.0021(19)
C36A 0.173(6) 0.226(8) 0.249(8) 0.025(7) -0.101(6) 0.048(6)


#----------------------------------------------------------------------------#
#                   MOLECULAR GEOMETRY                                       #
#----------------------------------------------------------------------------#

_geom_special_details            
;
 All esds (except the esd in the dihedral angle between two l.s. planes)
 are estimated using the full covariance matrix.  The cell esds are taken
 into account individually in the estimation of esds in distances, angles
 and torsion angles; correlations between esds in cell parameters are only
 used when they are defined by crystal symmetry.  An approximate (isotropic)
 treatment of cell esds is used for estimating esds involving l.s. planes.
;
loop_
_geom_bond_atom_site_label_1
_geom_bond_atom_site_label_2
_geom_bond_distance
_geom_bond_site_symmetry_2
_geom_bond_publ_flag
O1 Li1 1.966(3) . ?
O1 C33 1.418(3) . ?
O1 C31 1.421(3) . ?
O1 C31A 1.419(3) . ?
O1 C33A 1.420(3) . ?
O2 C37 1.395(2) . ?
O2 Li2 1.969(3) . ?
O2 C35 1.401(3) . ?
O2 C35A 1.402(3) . ?
C25 C26 1.213(2) . ?
C25 Li4 2.265(3) . ?
C25 Li3 2.295(3) 3_655 ?
C25 Li5 2.237(2) . ?
C25 Li6 2.234(2) . ?
C13 C14 1.214(2) . ?
C13 Li4 2.234(3) . ?
C13 Li3 2.264(3) . ?
C13 Li6 2.2139(16) . ?
C13 Li1 2.216(3) . ?
C19 C20 1.216(2) . ?
C19 Li4 2.230(3) . ?
C19 Li3 2.269(3) . ?
C19 Li5 2.1914(17) . ?
C19 Li2 2.204(3) . ?
C26 C27 1.485(2) . ?
C26 Li4 2.557(3) . ?
C7 C8 1.212(3) . ?
C7 Li4 2.200(3) . ?
C7 Li1 2.212(3) . ?
C7 Li2 2.212(3) . ?
C20 C21 1.485(2) . ?
C20 Li5 2.624(3) . ?
C8 C9 1.493(3) . ?
C14 C15 1.480(3) . ?
C14 Li6 2.667(3) . ?
C27 C29 1.523(3) . ?
C27 C28 1.520(3) . ?
C27 C30 1.520(4) . ?
C1 C2 1.218(3) . ?
C1 Li3 2.272(4) . ?
C1 Li1 2.217(3) . ?
C1 Li2 2.222(3) . ?
C2 C3 1.484(3) . ?
C9 C11 1.514(4) . ?
C9 C10 1.530(4) . ?
C9 C12 1.467(5) . ?
C9 C10A 1.545(17) . ?
C9 C12A 1.670(18) . ?
C9 C11A 1.60(3) . ?
C3 C6 1.603(5) . ?
C3 C4 1.579(5) . ?
C3 C5 1.420(6) . ?
C3 C6A 1.646(8) . ?
C3 C4A 1.261(13) . ?
C3 C5A 1.651(9) . ?
C21 C22 1.603(12) . ?
C21 C24 1.274(11) . ?
C21 C23 1.729(11) . ?
C21 C23A 1.486(5) . ?
C21 C22A 1.488(5) . ?
C21 C24A 1.608(5) . ?
C29 H29A 0.98 . ?
C29 H29B 0.98 . ?
C29 H29C 0.98 . ?
C28 H28A 0.98 . ?
C28 H28B 0.98 . ?
C28 H28C 0.98 . ?
C32 H32A 0.98 . ?
C32 H32B 0.98 . ?
C32 H32C 0.98 . ?
C32 H32D 0.98 . ?
C32 H32E 0.98 . ?
C32 H32F 0.98 . ?
C32 C31 1.504(7) . ?
C32 C31A 1.485(9) . ?
C15 C16 1.495(7) . ?
C15 C18 1.642(6) . ?
C15 C17 1.462(6) . ?
C15 C17A 1.720(9) . ?
C15 C18A 1.365(8) . ?
C15 C16A 1.520(9) . ?
C38 H38A 0.98 . ?
C38 H38B 0.98 . ?
C38 H38C 0.98 . ?
C38 C37 1.450(4) . ?
C30 H30A 0.98 . ?
C30 H30B 0.98 . ?
C30 H30C 0.98 . ?
C37 H37A 0.99 . ?
C37 H37B 0.99 . ?
C22 H22A 0.98 . ?
C22 H22B 0.98 . ?
C22 H22C 0.98 . ?
C24 H24A 0.98 . ?
C24 H24B 0.98 . ?
C24 H24C 0.98 . ?
C11 H11A 0.98 . ?
C11 H11B 0.98 . ?
C11 H11C 0.98 . ?
C16 H16A 0.98 . ?
C16 H16B 0.98 . ?
C16 H16C 0.98 . ?
Li4 Li3 2.734(4) . ?
Li4 Li5 2.865(3) . ?
Li4 Li6 2.905(3) . ?
Li4 Li1 2.715(4) . ?
Li4 Li2 2.726(4) . ?
Li3 Li5 2.959(3) . ?
Li3 Li6 2.973(3) . ?
Li3 Li1 2.920(4) . ?
Li3 Li2 2.924(4) . ?
Li5 Li6 2.605(5) . ?
Li1 Li2 2.659(4) . ?
C10 H10A 0.98 . ?
C10 H10B 0.98 . ?
C10 H10C 0.98 . ?
C33 H33A 0.99 . ?
C33 H33B 0.99 . ?
C33 C34 1.456(12) . ?
C35 H35A 0.99 . ?
C35 H35B 0.99 . ?
C35 C36 1.413(18) . ?
C6 H6A 0.98 . ?
C6 H6B 0.98 . ?
C6 H6C 0.98 . ?
C4 H4A 0.98 . ?
C4 H4B 0.98 . ?
C4 H4C 0.98 . ?
C12 H12A 0.98 . ?
C12 H12B 0.98 . ?
C12 H12C 0.98 . ?
C18 H18A 0.98 . ?
C18 H18B 0.98 . ?
C18 H18C 0.98 . ?
C23 H23A 0.98 . ?
C23 H23B 0.98 . ?
C23 H23C 0.98 . ?
C5 H5A 0.98 . ?
C5 H5B 0.98 . ?
C5 H5C 0.98 . ?
C34 H34A 0.98 . ?
C34 H34B 0.98 . ?
C34 H34C 0.98 . ?
C17 H17A 0.98 . ?
C17 H17B 0.98 . ?
C17 H17C 0.98 . ?
C36 H36A 0.98 . ?
C36 H36B 0.98 . ?
C36 H36C 0.98 . ?
C6A H6AA 0.98 . ?
C6A H6AB 0.98 . ?
C6A H6AC 0.98 . ?
C4A H4AA 0.98 . ?
C4A H4AB 0.98 . ?
C4A H4AC 0.98 . ?
C5A H5AA 0.98 . ?
C5A H5AB 0.98 . ?
C5A H5AC 0.98 . ?
C23A H23D 0.98 . ?
C23A H23E 0.98 . ?
C23A H23F 0.98 . ?
C22A H22D 0.98 . ?
C22A H22E 0.98 . ?
C22A H22F 0.98 . ?
C24A H24D 0.98 . ?
C24A H24E 0.98 . ?
C24A H24F 0.98 . ?
C10A H10D 0.98 . ?
C10A H10E 0.98 . ?
C10A H10F 0.98 . ?
C12A H12D 0.98 . ?
C12A H12E 0.98 . ?
C12A H12F 0.98 . ?
C11A H11D 0.98 . ?
C11A H11E 0.98 . ?
C11A H11F 0.98 . ?
C17A H17D 0.98 . ?
C17A H17E 0.98 . ?
C17A H17F 0.98 . ?
C18A H18D 0.98 . ?
C18A H18E 0.98 . ?
C18A H18F 0.98 . ?
C16A H16D 0.98 . ?
C16A H16E 0.98 . ?
C16A H16F 0.98 . ?
C31 H31A 0.99 . ?
C31 H31B 0.99 . ?
C31A H31C 0.99 . ?
C31A H31D 0.99 . ?
C33A H33C 0.99 . ?
C33A H33D 0.99 . ?
C33A C34A 1.36(2) . ?
C34A H34D 0.98 . ?
C34A H34E 0.98 . ?
C34A H34F 0.98 . ?
C35A H35C 0.99 . ?
C35A H35D 0.99 . ?
C35A C36A 1.436(9) . ?
C36A H36D 0.98 . ?
C36A H36E 0.98 . ?
C36A H36F 0.98 . ?

loop_
_geom_angle_atom_site_label_1
_geom_angle_atom_site_label_2
_geom_angle_atom_site_label_3
_geom_angle
_geom_angle_site_symmetry_1
_geom_angle_site_symmetry_3
_geom_angle_publ_flag
C33 O1 Li1 119.0(2) . . ?
C33 O1 C31 116.4(4) . . ?
C31 O1 Li1 122.6(3) . . ?
C31A O1 Li1 127.8(3) . . ?
C31A O1 C33A 117.7(8) . . ?
C33A O1 Li1 112.2(8) . . ?
C37 O2 Li2 127.96(18) . . ?
C37 O2 C35 115.8(7) . . ?
C37 O2 C35A 112.0(3) . . ?
C35 O2 Li2 112.1(7) . . ?
C35A O2 Li2 119.4(2) . . ?
C26 C25 Li4 89.39(13) . . ?
C26 C25 Li3 113.41(15) . 3_655 ?
C26 C25 Li5 143.19(13) . . ?
C26 C25 Li6 141.36(13) . . ?
Li4 C25 Li3 157.17(13) . 3_655 ?
Li5 C25 Li4 79.06(8) . . ?
Li5 C25 Li3 81.51(9) . 3_655 ?
Li6 C25 Li4 80.45(8) . . ?
Li6 C25 Li3 82.06(9) . 3_655 ?
Li6 C25 Li5 71.28(12) . . ?
C14 C13 Li4 178.76(17) . . ?
C14 C13 Li3 106.19(15) . . ?
C14 C13 Li6 97.89(14) . . ?
C14 C13 Li1 105.52(15) . . ?
Li4 C13 Li3 74.87(11) . . ?
Li6 C13 Li4 81.56(11) . . ?
Li6 C13 Li3 83.19(11) . . ?
Li6 C13 Li1 154.74(13) . . ?
Li1 C13 Li4 75.21(11) . . ?
Li1 C13 Li3 81.32(11) . . ?
C20 C19 Li4 177.03(15) . . ?
C20 C19 Li3 103.67(14) . . ?
C20 C19 Li5 96.53(13) . . ?
C20 C19 Li2 106.58(15) . . ?
Li4 C19 Li3 74.84(11) . . ?
Li5 C19 Li4 80.78(11) . . ?
Li5 C19 Li3 83.08(11) . . ?
Li5 C19 Li2 154.71(13) . . ?
Li2 C19 Li4 75.85(11) . . ?
Li2 C19 Li3 81.62(12) . . ?
C25 C26 C27 179.42(19) . . ?
C25 C26 Li4 62.31(12) . . ?
C27 C26 Li4 117.12(13) . . ?
C8 C7 Li4 140.95(18) . . ?
C8 C7 Li1 132.61(15) . . ?
C8 C7 Li2 130.98(15) . . ?
Li4 C7 Li1 75.96(11) . . ?
Li4 C7 Li2 76.29(11) . . ?
Li1 C7 Li2 73.89(13) . . ?
C19 C20 C21 178.0(2) . . ?
C19 C20 Li5 56.07(11) . . ?
C21 C20 Li5 123.24(15) . . ?
C7 C8 C9 179.8(3) . . ?
C13 C14 C15 177.8(2) . . ?
C13 C14 Li6 55.31(11) . . ?
C15 C14 Li6 124.69(16) . . ?
C26 C27 C29 109.25(16) . . ?
C26 C27 C28 109.40(15) . . ?
C26 C27 C30 108.79(19) . . ?
C28 C27 C29 108.4(2) . . ?
C28 C27 C30 110.8(2) . . ?
C30 C27 C29 110.1(2) . . ?
C2 C1 Li3 111.59(19) . . ?
C2 C1 Li1 141.00(15) . . ?
C2 C1 Li2 142.86(15) . . ?
Li1 C1 Li3 81.13(12) . . ?
Li1 C1 Li2 73.61(13) . . ?
Li2 C1 Li3 81.17(12) . . ?
C1 C2 C3 177.4(3) . . ?
C8 C9 C11 110.17(19) . . ?
C8 C9 C10 109.37(19) . . ?
C8 C9 C10A 105.1(7) . . ?
C8 C9 C12A 100.2(7) . . ?
C8 C9 C11A 115.7(10) . . ?
C11 C9 C10 107.4(4) . . ?
C12 C9 C8 111.1(3) . . ?
C12 C9 C11 109.7(3) . . ?
C12 C9 C10 109.0(3) . . ?
C10A C9 C12A 88.7(13) . . ?
C10A C9 C11A 113.5(12) . . ?
C11A C9 C12A 128.8(12) . . ?
C2 C3 C6 109.8(2) . . ?
C2 C3 C4 110.1(2) . . ?
C2 C3 C6A 105.3(3) . . ?
C2 C3 C5A 104.9(4) . . ?
C4 C3 C6 98.6(4) . . ?
C5 C3 C2 112.5(3) . . ?
C5 C3 C6 112.7(4) . . ?
C5 C3 C4 112.3(4) . . ?
C6A C3 C5A 92.1(7) . . ?
C4A C3 C2 111.6(6) . . ?
C4A C3 C6A 120.9(6) . . ?
C4A C3 C5A 119.4(7) . . ?
C20 C21 C22 106.6(8) . . ?
C20 C21 C23 101.9(4) . . ?
C20 C21 C23A 110.0(2) . . ?
C20 C21 C22A 111.5(3) . . ?
C20 C21 C24A 107.0(2) . . ?
C22 C21 C23 96.6(6) . . ?
C24 C21 C20 117.8(7) . . ?
C24 C21 C22 119.5(9) . . ?
C24 C21 C23 111.1(6) . . ?
C23A C21 C22A 113.7(3) . . ?
C23A C21 C24A 107.1(2) . . ?
C22A C21 C24A 107.1(3) . . ?
C27 C29 H29A 109.5 . . ?
C27 C29 H29B 109.5 . . ?
C27 C29 H29C 109.5 . . ?
H29A C29 H29B 109.5 . . ?
H29A C29 H29C 109.5 . . ?
H29B C29 H29C 109.5 . . ?
C27 C28 H28A 109.5 . . ?
C27 C28 H28B 109.5 . . ?
C27 C28 H28C 109.5 . . ?
H28A C28 H28B 109.5 . . ?
H28A C28 H28C 109.5 . . ?
H28B C28 H28C 109.5 . . ?
H32A C32 H32B 109.5 . . ?
H32A C32 H32C 109.5 . . ?
H32B C32 H32C 109.5 . . ?
H32D C32 H32E 109.5 . . ?
H32D C32 H32F 109.5 . . ?
H32E C32 H32F 109.5 . . ?
C31 C32 H32A 109.5 . . ?
C31 C32 H32B 109.5 . . ?
C31 C32 H32C 109.5 . . ?
C31A C32 H32D 109.5 . . ?
C31A C32 H32E 109.5 . . ?
C31A C32 H32F 109.5 . . ?
C14 C15 C16 112.7(4) . . ?
C14 C15 C18 104.8(3) . . ?
C14 C15 C17A 102.7(3) . . ?
C14 C15 C16A 108.2(6) . . ?
C16 C15 C18 105.2(3) . . ?
C17 C15 C14 111.5(3) . . ?
C17 C15 C16 115.0(4) . . ?
C17 C15 C18 106.7(3) . . ?
C18A C15 C14 115.9(5) . . ?
C18A C15 C17A 107.3(5) . . ?
C18A C15 C16A 119.6(6) . . ?
C16A C15 C17A 100.5(5) . . ?
H38A C38 H38B 109.5 . . ?
H38A C38 H38C 109.5 . . ?
H38B C38 H38C 109.5 . . ?
C37 C38 H38A 109.5 . . ?
C37 C38 H38B 109.5 . . ?
C37 C38 H38C 109.5 . . ?
C27 C30 H30A 109.5 . . ?
C27 C30 H30B 109.5 . . ?
C27 C30 H30C 109.5 . . ?
H30A C30 H30B 109.5 . . ?
H30A C30 H30C 109.5 . . ?
H30B C30 H30C 109.5 . . ?
O2 C37 C38 111.7(2) . . ?
O2 C37 H37A 109.3 . . ?
O2 C37 H37B 109.3 . . ?
C38 C37 H37A 109.3 . . ?
C38 C37 H37B 109.3 . . ?
H37A C37 H37B 107.9 . . ?
C21 C22 H22A 109.5 . . ?
C21 C22 H22B 109.5 . . ?
C21 C22 H22C 109.5 . . ?
H22A C22 H22B 109.5 . . ?
H22A C22 H22C 109.5 . . ?
H22B C22 H22C 109.5 . . ?
C21 C24 H24A 109.5 . . ?
C21 C24 H24B 109.5 . . ?
C21 C24 H24C 109.5 . . ?
H24A C24 H24B 109.5 . . ?
H24A C24 H24C 109.5 . . ?
H24B C24 H24C 109.5 . . ?
C9 C11 H11A 109.5 . . ?
C9 C11 H11B 109.5 . . ?
C9 C11 H11C 109.5 . . ?
H11A C11 H11B 109.5 . . ?
H11A C11 H11C 109.5 . . ?
H11B C11 H11C 109.5 . . ?
C15 C16 H16A 109.5 . . ?
C15 C16 H16B 109.5 . . ?
C15 C16 H16C 109.5 . . ?
H16A C16 H16B 109.5 . . ?
H16A C16 H16C 109.5 . . ?
H16B C16 H16C 109.5 . . ?
C25 Li4 C26 28.30(7) . . ?
C25 Li4 Li3 103.67(12) . . ?
C25 Li4 Li5 50.04(7) . . ?
C25 Li4 Li6 49.31(7) . . ?
C25 Li4 Li1 146.77(12) . . ?
C25 Li4 Li2 147.60(12) . . ?
C13 Li4 C25 95.44(11) . . ?
C13 Li4 C26 110.66(11) . . ?
C13 Li4 Li3 53.08(8) . . ?
C13 Li4 Li5 93.76(11) . . ?
C13 Li4 Li6 48.93(7) . . ?
C13 Li4 Li1 52.11(9) . . ?
C13 Li4 Li2 99.55(12) . . ?
C19 Li4 C25 96.60(11) . . ?
C19 Li4 C13 106.14(13) . . ?
C19 Li4 C26 113.12(11) . . ?
C19 Li4 Li3 53.23(8) . . ?
C19 Li4 Li5 49.02(8) . . ?
C19 Li4 Li6 93.72(10) . . ?
C19 Li4 Li1 99.33(12) . . ?
C19 Li4 Li2 51.64(9) . . ?
C26 Li4 Li3 131.95(13) . . ?
C26 Li4 Li5 74.43(8) . . ?
C26 Li4 Li6 73.22(8) . . ?
C26 Li4 Li1 147.13(11) . . ?
C26 Li4 Li2 149.50(11) . . ?
C7 Li4 C25 150.28(15) . . ?
C7 Li4 C13 102.03(12) . . ?
C7 Li4 C19 101.30(12) . . ?
C7 Li4 C26 121.98(13) . . ?
C7 Li4 Li3 106.05(13) . . ?
C7 Li4 Li5 149.70(12) . . ?
C7 Li4 Li6 150.43(12) . . ?
C7 Li4 Li1 52.22(10) . . ?
C7 Li4 Li2 52.06(10) . . ?
Li3 Li4 Li5 63.74(8) . . ?
Li3 Li4 Li6 63.55(8) . . ?
Li5 Li4 Li6 53.67(10) . . ?
Li1 Li4 Li3 64.79(10) . . ?
Li1 Li4 Li5 128.49(12) . . ?
Li1 Li4 Li6 100.51(10) . . ?
Li1 Li4 Li2 58.52(11) . . ?
Li2 Li4 Li3 64.76(10) . . ?
Li2 Li4 Li5 100.17(10) . . ?
Li2 Li4 Li6 128.24(12) . . ?
C25 Li3 Li4 99.09(13) 3_655 . ?
C25 Li3 Li5 48.39(7) 3_655 . ?
C25 Li3 Li6 48.08(7) 3_655 . ?
C25 Li3 Li1 142.03(13) 3_655 . ?
C25 Li3 Li2 141.41(13) 3_655 . ?
C13 Li3 C25 93.61(12) . 3_655 ?
C13 Li3 C19 103.81(14) . . ?
C13 Li3 C1 95.22(12) . . ?
C13 Li3 Li4 52.05(9) . . ?
C13 Li3 Li5 90.67(12) . . ?
C13 Li3 Li6 47.68(8) . . ?
C13 Li3 Li1 48.62(8) . . ?
C13 Li3 Li2 93.29(12) . . ?
C19 Li3 C25 93.31(12) . 3_655 ?
C19 Li3 C1 95.00(12) . . ?
C19 Li3 Li4 51.92(9) . . ?
C19 Li3 Li5 47.33(8) . . ?
C19 Li3 Li6 91.12(12) . . ?
C19 Li3 Li1 92.74(11) . . ?
C19 Li3 Li2 48.22(8) . . ?
C1 Li3 C25 166.08(17) . 3_655 ?
C1 Li3 Li4 94.83(12) . . ?
C1 Li3 Li5 142.02(13) . . ?
C1 Li3 Li6 142.65(13) . . ?
C1 Li3 Li1 48.61(9) . . ?
C1 Li3 Li2 48.66(9) . . ?
Li4 Li3 Li5 60.28(8) . . ?
Li4 Li3 Li6 61.02(8) . . ?
Li4 Li3 Li1 57.29(10) . . ?
Li4 Li3 Li2 57.47(10) . . ?
Li5 Li3 Li6 52.10(10) . . ?
Li1 Li3 Li5 117.54(12) . . ?
Li1 Li3 Li6 94.37(10) . . ?
Li1 Li3 Li2 54.14(10) . . ?
Li2 Li3 Li5 93.62(10) . . ?
Li2 Li3 Li6 118.44(12) . . ?
C25 Li5 C25 108.60(15) 3_655 . ?
C25 Li5 C20 124.73(5) . . ?
C25 Li5 C20 124.73(5) 3_655 3_655 ?
C25 Li5 C20 94.39(6) . 3_655 ?
C25 Li5 C20 94.39(6) 3_655 . ?
C25 Li5 Li4 50.90(8) 3_655 3_655 ?
C25 Li5 Li4 50.90(8) . . ?
C25 Li5 Li4 96.78(11) . 3_655 ?
C25 Li5 Li4 96.78(11) 3_655 . ?
C25 Li5 Li3 50.10(7) . 3_655 ?
C25 Li5 Li3 50.10(7) 3_655 . ?
C25 Li5 Li3 97.71(11) . . ?
C25 Li5 Li3 97.71(11) 3_655 3_655 ?
C25 Li5 Li6 54.30(8) . . ?
C25 Li5 Li6 54.30(8) 3_655 . ?
C19 Li5 C25 98.55(7) 3_655 3_655 ?
C19 Li5 C25 98.55(7) . . ?
C19 Li5 C25 97.11(7) . 3_655 ?
C19 Li5 C25 97.11(7) 3_655 . ?
C19 Li5 C19 153.00(18) 3_655 . ?
C19 Li5 C20 129.00(14) 3_655 . ?
C19 Li5 C20 27.40(6) 3_655 3_655 ?
C19 Li5 C20 27.40(6) . . ?
C19 Li5 C20 129.00(14) . 3_655 ?
C19 Li5 Li4 147.69(9) 3_655 . ?
C19 Li5 Li4 147.69(9) . 3_655 ?
C19 Li5 Li4 50.20(7) . . ?
C19 Li5 Li4 50.20(7) 3_655 3_655 ?
C19 Li5 Li3 49.59(7) 3_655 3_655 ?
C19 Li5 Li3 148.34(9) . 3_655 ?
C19 Li5 Li3 148.34(9) 3_655 . ?
C19 Li5 Li3 49.59(7) . . ?
C19 Li5 Li6 103.50(9) 3_655 . ?
C19 Li5 Li6 103.50(9) . . ?
C20 Li5 C20 112.76(14) . 3_655 ?
C20 Li5 Li4 134.51(7) 3_655 . ?
C20 Li5 Li4 134.52(7) . 3_655 ?
C20 Li5 Li4 77.60(6) 3_655 3_655 ?
C20 Li5 Li4 77.60(6) . . ?
C20 Li5 Li3 167.88(10) . 3_655 ?
C20 Li5 Li3 167.88(10) 3_655 . ?
C20 Li5 Li3 60.24(6) . . ?
C20 Li5 Li3 60.24(6) 3_655 3_655 ?
Li4 Li5 Li4 127.90(15) 3_655 . ?
Li4 Li5 Li3 55.98(9) 3_655 3_655 ?
Li4 Li5 Li3 55.98(9) . . ?
Li4 Li5 Li3 100.24(10) . 3_655 ?
Li4 Li5 Li3 100.24(10) 3_655 . ?
Li3 Li5 Li3 128.47(15) 3_655 . ?
Li6 Li5 C20 123.62(7) . . ?
Li6 Li5 C20 123.62(7) . 3_655 ?
Li6 Li5 Li4 63.95(7) . . ?
Li6 Li5 Li4 63.95(7) . 3_655 ?
Li6 Li5 Li3 64.24(7) . . ?
Li6 Li5 Li3 64.24(7) . 3_655 ?
C25 Li6 C25 108.83(16) . 3_655 ?
C25 Li6 C14 95.69(6) . 3_655 ?
C25 Li6 C14 121.98(5) . . ?
C25 Li6 C14 95.69(6) 3_655 . ?
C25 Li6 C14 121.98(5) 3_655 3_655 ?
C25 Li6 Li4 50.24(8) 3_655 3_655 ?
C25 Li6 Li4 95.74(11) . 3_655 ?
C25 Li6 Li4 50.24(8) . . ?
C25 Li6 Li4 95.74(11) 3_655 . ?
C25 Li6 Li3 97.37(11) . . ?
C25 Li6 Li3 49.86(7) . 3_655 ?
C25 Li6 Li3 97.37(11) 3_655 3_655 ?
C25 Li6 Li3 49.86(7) 3_655 . ?
C25 Li6 Li5 54.41(8) 3_655 . ?
C25 Li6 Li5 54.42(8) . . ?
C13 Li6 C25 96.73(7) . 3_655 ?
C13 Li6 C25 96.73(7) 3_655 . ?
C13 Li6 C25 96.89(7) 3_655 3_655 ?
C13 Li6 C25 96.89(7) . . ?
C13 Li6 C13 156.48(18) . 3_655 ?
C13 Li6 C14 26.80(6) . . ?
C13 Li6 C14 132.25(14) . 3_655 ?
C13 Li6 C14 26.79(6) 3_655 3_655 ?
C13 Li6 C14 132.25(14) 3_655 . ?
C13 Li6 Li4 146.95(10) 3_655 . ?
C13 Li6 Li4 49.51(7) . . ?
C13 Li6 Li4 146.96(10) . 3_655 ?
C13 Li6 Li4 49.51(7) 3_655 3_655 ?
C13 Li6 Li3 49.13(7) . . ?
C13 Li6 Li3 146.63(9) . 3_655 ?
C13 Li6 Li3 49.13(7) 3_655 3_655 ?
C13 Li6 Li3 146.63(9) 3_655 . ?
C13 Li6 Li5 101.76(9) . . ?
C13 Li6 Li5 101.76(9) 3_655 . ?
C14 Li6 C14 114.60(14) 3_655 . ?
C14 Li6 Li4 137.53(7) 3_655 . ?
C14 Li6 Li4 137.53(7) . 3_655 ?
C14 Li6 Li4 76.30(6) 3_655 3_655 ?
C14 Li6 Li4 76.30(6) . . ?
C14 Li6 Li3 166.51(9) 3_655 . ?
C14 Li6 Li3 60.46(6) . . ?
C14 Li6 Li3 166.51(9) . 3_655 ?
C14 Li6 Li3 60.46(6) 3_655 3_655 ?
Li4 Li6 Li4 124.76(15) 3_655 . ?
Li4 Li6 Li3 55.43(8) 3_655 3_655 ?
Li4 Li6 Li3 55.43(9) . . ?
Li4 Li6 Li3 98.98(10) . 3_655 ?
Li4 Li6 Li3 98.98(10) 3_655 . ?
Li3 Li6 Li3 127.33(15) 3_655 . ?
Li5 Li6 C14 122.70(7) . 3_655 ?
Li5 Li6 C14 122.70(7) . . ?
Li5 Li6 Li4 62.38(7) . . ?
Li5 Li6 Li4 62.38(7) . 3_655 ?
Li5 Li6 Li3 63.66(7) . 3_655 ?
Li5 Li6 Li3 63.66(7) . . ?
O1 Li1 C13 121.78(15) . . ?
O1 Li1 C7 113.17(15) . . ?
O1 Li1 C1 113.42(14) . . ?
O1 Li1 Li4 149.76(16) . . ?
O1 Li1 Li3 146.71(16) . . ?
O1 Li1 Li2 136.17(14) . . ?
C13 Li1 C1 98.19(13) . . ?
C13 Li1 Li4 52.68(8) . . ?
C13 Li1 Li3 50.06(9) . . ?
C13 Li1 Li2 102.02(11) . . ?
C7 Li1 C13 102.20(12) . . ?
C7 Li1 C1 106.00(12) . . ?
C7 Li1 Li4 51.82(9) . . ?
C7 Li1 Li3 99.92(11) . . ?
C7 Li1 Li2 53.06(9) . . ?
C1 Li1 Li4 96.67(11) . . ?
C1 Li1 Li3 50.26(10) . . ?
C1 Li1 Li2 53.27(9) . . ?
Li4 Li1 Li3 57.92(10) . . ?
Li2 Li1 Li4 60.93(9) . . ?
Li2 Li1 Li3 63.01(9) . . ?
C9 C10 H10A 109.5 . . ?
C9 C10 H10B 109.5 . . ?
C9 C10 H10C 109.5 . . ?
H10A C10 H10B 109.5 . . ?
H10A C10 H10C 109.5 . . ?
H10B C10 H10C 109.5 . . ?
O2 Li2 C19 119.96(15) . . ?
O2 Li2 C7 115.86(16) . . ?
O2 Li2 C1 112.83(14) . . ?
O2 Li2 Li4 150.89(16) . . ?
O2 Li2 Li3 144.23(16) . . ?
O2 Li2 Li1 138.19(15) . . ?
C19 Li2 C7 101.74(12) . . ?
C19 Li2 C1 98.33(13) . . ?
C19 Li2 Li4 52.50(9) . . ?
C19 Li2 Li3 50.16(9) . . ?
C19 Li2 Li1 101.71(11) . . ?
C7 Li2 C1 105.83(13) . . ?
C7 Li2 Li4 51.65(9) . . ?
C7 Li2 Li3 99.78(11) . . ?
C7 Li2 Li1 53.05(9) . . ?
C1 Li2 Li4 96.27(11) . . ?
C1 Li2 Li3 50.17(10) . . ?
C1 Li2 Li1 53.11(9) . . ?
Li4 Li2 Li3 57.77(10) . . ?
Li1 Li2 Li4 60.55(9) . . ?
Li1 Li2 Li3 62.85(9) . . ?
O1 C33 H33A 110.3 . . ?
O1 C33 H33B 110.3 . . ?
O1 C33 C34 107.0(8) . . ?
H33A C33 H33B 108.6 . . ?
C34 C33 H33A 110.3 . . ?
C34 C33 H33B 110.3 . . ?
O2 C35 H35A 110.4 . . ?
O2 C35 H35B 110.4 . . ?
O2 C35 C36 106.8(10) . . ?
H35A C35 H35B 108.6 . . ?
C36 C35 H35A 110.4 . . ?
C36 C35 H35B 110.4 . . ?
C3 C6 H6A 109.5 . . ?
C3 C6 H6B 109.5 . . ?
C3 C6 H6C 109.5 . . ?
H6A C6 H6B 109.5 . . ?
H6A C6 H6C 109.5 . . ?
H6B C6 H6C 109.5 . . ?
C3 C4 H4A 109.5 . . ?
C3 C4 H4B 109.5 . . ?
C3 C4 H4C 109.5 . . ?
H4A C4 H4B 109.5 . . ?
H4A C4 H4C 109.5 . . ?
H4B C4 H4C 109.5 . . ?
C9 C12 H12A 109.5 . . ?
C9 C12 H12B 109.5 . . ?
C9 C12 H12C 109.5 . . ?
H12A C12 H12B 109.5 . . ?
H12A C12 H12C 109.5 . . ?
H12B C12 H12C 109.5 . . ?
C15 C18 H18A 109.5 . . ?
C15 C18 H18B 109.5 . . ?
C15 C18 H18C 109.5 . . ?
H18A C18 H18B 109.5 . . ?
H18A C18 H18C 109.5 . . ?
H18B C18 H18C 109.5 . . ?
C21 C23 H23A 109.5 . . ?
C21 C23 H23B 109.5 . . ?
C21 C23 H23C 109.5 . . ?
H23A C23 H23B 109.5 . . ?
H23A C23 H23C 109.5 . . ?
H23B C23 H23C 109.5 . . ?
C3 C5 H5A 109.5 . . ?
C3 C5 H5B 109.5 . . ?
C3 C5 H5C 109.5 . . ?
H5A C5 H5B 109.5 . . ?
H5A C5 H5C 109.5 . . ?
H5B C5 H5C 109.5 . . ?
C33 C34 H34A 109.5 . . ?
C33 C34 H34B 109.5 . . ?
C33 C34 H34C 109.5 . . ?
H34A C34 H34B 109.5 . . ?
H34A C34 H34C 109.5 . . ?
H34B C34 H34C 109.5 . . ?
C15 C17 H17A 109.5 . . ?
C15 C17 H17B 109.5 . . ?
C15 C17 H17C 109.5 . . ?
H17A C17 H17B 109.5 . . ?
H17A C17 H17C 109.5 . . ?
H17B C17 H17C 109.5 . . ?
C35 C36 H36A 109.5 . . ?
C35 C36 H36B 109.5 . . ?
C35 C36 H36C 109.5 . . ?
H36A C36 H36B 109.5 . . ?
H36A C36 H36C 109.5 . . ?
H36B C36 H36C 109.5 . . ?
C3 C6A H6AA 109.5 . . ?
C3 C6A H6AB 109.5 . . ?
C3 C6A H6AC 109.5 . . ?
H6AA C6A H6AB 109.5 . . ?
H6AA C6A H6AC 109.5 . . ?
H6AB C6A H6AC 109.5 . . ?
C3 C4A H4AA 109.5 . . ?
C3 C4A H4AB 109.5 . . ?
C3 C4A H4AC 109.5 . . ?
H4AA C4A H4AB 109.5 . . ?
H4AA C4A H4AC 109.5 . . ?
H4AB C4A H4AC 109.5 . . ?
C3 C5A H5AA 109.5 . . ?
C3 C5A H5AB 109.5 . . ?
C3 C5A H5AC 109.5 . . ?
H5AA C5A H5AB 109.5 . . ?
H5AA C5A H5AC 109.5 . . ?
H5AB C5A H5AC 109.5 . . ?
C21 C23A H23D 109.5 . . ?
C21 C23A H23E 109.5 . . ?
C21 C23A H23F 109.5 . . ?
H23D C23A H23E 109.5 . . ?
H23D C23A H23F 109.5 . . ?
H23E C23A H23F 109.5 . . ?
C21 C22A H22D 109.5 . . ?
C21 C22A H22E 109.5 . . ?
C21 C22A H22F 109.5 . . ?
H22D C22A H22E 109.5 . . ?
H22D C22A H22F 109.5 . . ?
H22E C22A H22F 109.5 . . ?
C21 C24A H24D 109.5 . . ?
C21 C24A H24E 109.5 . . ?
C21 C24A H24F 109.5 . . ?
H24D C24A H24E 109.5 . . ?
H24D C24A H24F 109.5 . . ?
H24E C24A H24F 109.5 . . ?
C9 C10A H10D 109.5 . . ?
C9 C10A H10E 109.5 . . ?
C9 C10A H10F 109.5 . . ?
H10D C10A H10E 109.5 . . ?
H10D C10A H10F 109.5 . . ?
H10E C10A H10F 109.5 . . ?
C9 C12A H12D 109.5 . . ?
C9 C12A H12E 109.5 . . ?
C9 C12A H12F 109.5 . . ?
H12D C12A H12E 109.5 . . ?
H12D C12A H12F 109.5 . . ?
H12E C12A H12F 109.5 . . ?
C9 C11A H11D 109.5 . . ?
C9 C11A H11E 109.5 . . ?
C9 C11A H11F 109.5 . . ?
H11D C11A H11E 109.5 . . ?
H11D C11A H11F 109.5 . . ?
H11E C11A H11F 109.5 . . ?
C15 C17A H17D 109.5 . . ?
C15 C17A H17E 109.5 . . ?
C15 C17A H17F 109.5 . . ?
H17D C17A H17E 109.5 . . ?
H17D C17A H17F 109.5 . . ?
H17E C17A H17F 109.5 . . ?
C15 C18A H18D 109.5 . . ?
C15 C18A H18E 109.5 . . ?
C15 C18A H18F 109.5 . . ?
H18D C18A H18E 109.5 . . ?
H18D C18A H18F 109.5 . . ?
H18E C18A H18F 109.5 . . ?
C15 C16A H16D 109.5 . . ?
C15 C16A H16E 109.5 . . ?
C15 C16A H16F 109.5 . . ?
H16D C16A H16E 109.5 . . ?
H16D C16A H16F 109.5 . . ?
H16E C16A H16F 109.5 . . ?
O1 C31 C32 107.6(4) . . ?
O1 C31 H31A 110.2 . . ?
O1 C31 H31B 110.2 . . ?
C32 C31 H31A 110.2 . . ?
C32 C31 H31B 110.2 . . ?
H31A C31 H31B 108.5 . . ?
O1 C31A C32 108.7(5) . . ?
O1 C31A H31C 110 . . ?
O1 C31A H31D 110 . . ?
C32 C31A H31C 110 . . ?
C32 C31A H31D 110 . . ?
H31C C31A H31D 108.3 . . ?
O1 C33A H33C 105 . . ?
O1 C33A H33D 105 . . ?
H33C C33A H33D 105.9 . . ?
C34A C33A O1 129.1(16) . . ?
C34A C33A H33C 105 . . ?
C34A C33A H33D 105 . . ?
C33A C34A H34D 109.5 . . ?
C33A C34A H34E 109.5 . . ?
C33A C34A H34F 109.5 . . ?
H34D C34A H34E 109.5 . . ?
H34D C34A H34F 109.5 . . ?
H34E C34A H34F 109.5 . . ?
O2 C35A H35C 108.1 . . ?
O2 C35A H35D 108.1 . . ?
O2 C35A C36A 116.9(6) . . ?
H35C C35A H35D 107.3 . . ?
C36A C35A H35C 108.1 . . ?
C36A C35A H35D 108.1 . . ?
C35A C36A H36D 109.5 . . ?
C35A C36A H36E 109.5 . . ?
C35A C36A H36F 109.5 . . ?
H36D C36A H36E 109.5 . . ?
H36D C36A H36F 109.5 . . ?
H36E C36A H36F 109.5 . . ?

loop_
_geom_torsion_atom_site_label_1
_geom_torsion_atom_site_label_2
_geom_torsion_atom_site_label_3
_geom_torsion_atom_site_label_4
_geom_torsion
_geom_torsion_site_symmetry_1
_geom_torsion_site_symmetry_2
_geom_torsion_site_symmetry_3
_geom_torsion_site_symmetry_4
_geom_torsion_publ_flag
C37 O2 C35 C36 95.2(12) . . . . ?
C37 O2 C35A C36A 64.2(8) . . . . ?
Li4 C26 C27 C29 -57.5(2) . . . . ?
Li4 C26 C27 C28 61.1(2) . . . . ?
Li4 C26 C27 C30 -177.72(17) . . . . ?
Li3 C25 C26 Li4 -178.72(13) 3_655 . . . ?
Li3 C13 C14 Li6 -85.16(12) . . . . ?
Li3 C19 C20 Li5 84.43(12) . . . . ?
Li5 C25 C26 Li4 -70.7(2) . . . . ?
Li5 C20 C21 C22 103.6(6) . . . . ?
Li5 C20 C21 C24 -33.8(10) . . . . ?
Li5 C20 C21 C23 -155.6(5) . . . . ?
Li5 C20 C21 C23A -114.2(4) . . . . ?
Li5 C20 C21 C22A 118.6(3) . . . . ?
Li5 C20 C21 C24A 1.9(3) . . . . ?
Li6 C25 C26 Li4 73.8(2) . . . . ?
Li6 C14 C15 C16 -110.3(4) . . . . ?
Li6 C14 C15 C18 3.5(3) . . . . ?
Li6 C14 C15 C17 118.6(5) . . . . ?
Li6 C14 C15 C17A 158.9(5) . . . . ?
Li6 C14 C15 C18A 42.2(9) . . . . ?
Li6 C14 C15 C16A -95.4(6) . . . . ?
Li1 O1 C33 C34 98.8(6) . . . . ?
Li1 O1 C31 C32 41.5(10) . . . . ?
Li1 O1 C31A C32 -18.6(14) . . . . ?
Li1 O1 C33A C34A 159(3) . . . . ?
Li1 C13 C14 Li6 -170.42(15) . . . . ?
Li2 O2 C37 C38 -6.4(5) . . . . ?
Li2 O2 C35 C36 -105.9(12) . . . . ?
Li2 O2 C35A C36A -107.4(6) . . . . ?
Li2 C19 C20 Li5 169.61(15) . . . . ?
C33 O1 C31 C32 -154.6(6) . . . . ?
C35 O2 C37 C38 148.6(8) . . . . ?
C31 O1 C33 C34 -65.7(10) . . . . ?
C31A O1 C33A C34A -5(4) . . . . ?
C33A O1 C31A C32 142.5(14) . . . . ?
C35A O2 C37 C38 -177.1(5) . . . . ?

#----------------------------------------------------------------------------#
#                   SQUEEZE (NO VOIDS FOUND)                                 #
#----------------------------------------------------------------------------#

_smtbx_masks_void_probe_radius   1.2
_smtbx_masks_void_truncation_radius 1.2

#----------------------------------------------------------------------------#
#                   VALIDATION REPLY FORM                                    #
#----------------------------------------------------------------------------#

_vrf_PLAT049_22EH138_AMB-927     
;
PROBLEM: Calculated Density Less Than 1.0 gcm-3 .........     0.8981 Check 
RESPONSE: The structure has been checked for void areas, however none could
be found. The low density connects well with the extreme dynamic disorder
behaviour in the structure.
;

#----------------------------------------------------------------------------#
#                   SHELX RES FILE                                           #
#----------------------------------------------------------------------------#

_shelx_res_file                  
;
TITL 22eh138_amb-927_a.res in Pbcn
    22eh138_amb-927.res
    created by SHELXL-2018/3 at 11:48:42 on 06-Apr-2023
REM Old TITL 22EH138_AMB-927 in Pbcn
REM SHELXT solution in Pbcn: R1 0.336, Rweak 0.010, Alpha 0.043
REM <I/s> 0.427 for 799 systematic absences, Orientation as input
REM Formula found by SHELXT: C32 Li5 O6
CELL 1.54184 25.2062 17.8835 19.3146 90 90 90
ZERR 4 0.0003 0.0002 0.0002 0 0 0
LATT 1
SYMM 0.5-X,0.5-Y,0.5+Z
SYMM -X,+Y,0.5-Z
SYMM 0.5+X,0.5-Y,-Z
SFAC C H Li O
UNIT 304 520 40 16
DELU 0.001 0.001 C16A C15 C17A C18A
ISOR 0.01 0.01 C34 C34A C33 C33A C31 C31A
ISOR 0.01 0.01 C22A C22 C24A C24 C23A C23
DELU 0.001 0.001 C32 O1 C31 C33 C34
SADI 0.002 O1 C33A O1 C33 O1 C31A O1 C31
DELU 0.001 0.001 C17 C15 C18 C16
DELU 0.001 0.001 C32 C31A O1 C33A C34A
DELU 0.001 0.001 C22 C21 C24 C23
SADI 0.002 C16 C17 C17 C18 C18 C16 C16A C17A C17A C18A C18A C16A
SADI 0.001 C22 C23 C23 C24 C24 C22 C22A C23A C23A C24A C24A C22A
DELU 0.001 0.001 C22A C21 C24A C23A
DELU 0.001 0.001 C5 C3 C4 C6
ISOR 0.01 0.02 C35A C36A
ISOR 0.01 0.01 C16A C17 C17A C18 C18A C16
ISOR 0.005 0.008 C35 C36
DELU 0.001 0.001 C38 C37 C35 O2 C36
DELU 0.001 0.001 C38 C37 C35A O2 C36A
SADI 0.002 O2 C35A O2 C35 O2 C37
DELU 0.001 0.001 C37 O2 C38
DELU 0.001 0.001 C5A C3 C6A C4A
ISOR 0.01 0.01 C4A C6A C5A
ISOR 0.01 0.01 C6 C5 C4
DELU 0.001 0.001 C11 C9 C12 C10
DELU 0.001 0.001 C12A C9 C10A C11A
ISOR 0.01 0.01 C11A C10 C10A C12 C12A C11

L.S. 10 0 0
PLAN  50
SIZE 0.14 0.173 0.219
TEMP -100
CONF
list 4
MORE -1
BOND $H
fmap 2 53
acta
SHEL 1000 0.8
OMIT 8 3 3
OMIT 1 6 4
OMIT 4 1 5
REM <olex2.extras>
REM <HklSrc "%.\\22EH138_AMB-927.hkl">
REM </olex2.extras>

WGHT    0.200000    1.140000
FVAR       0.22396   0.64883   0.21470   0.82809   0.66728   0.77956   0.21125
FVAR       0.59310
O1    4    0.647196    0.598070    0.474215    11.00000    0.06806    0.07421 =
         0.11352    0.04091   -0.01078    0.01149
O2    4    0.647981    0.908005    0.464948    11.00000    0.07024    0.07372 =
         0.13453   -0.04614   -0.01452   -0.01171
C25   1    0.448018    0.746766    0.315135    11.00000    0.05187    0.04254 =
         0.03436   -0.00042    0.00079    0.00081
C13   1    0.559664    0.648861    0.330807    11.00000    0.05738    0.03499 =
         0.04082    0.00088   -0.00388    0.00002
C19   1    0.559505    0.848357    0.328362    11.00000    0.05723    0.03377 =
         0.04232   -0.00113   -0.00528   -0.00064
C26   1    0.421900    0.745560    0.367845    11.00000    0.04706    0.04596 =
         0.03906    0.00035   -0.00018   -0.00004
C7    1    0.562183    0.751895    0.481565    11.00000    0.05915    0.05018 =
         0.04029    0.00048   -0.00582    0.00008
C20   1    0.578709    0.900996    0.297420    11.00000    0.06906    0.03840 =
         0.05361    0.00273   -0.00074   -0.00278
C8    1    0.551942    0.754265    0.542813    11.00000    0.06515    0.05365 =
         0.04406   -0.00097   -0.01204    0.00105
C14   1    0.578734    0.593526    0.304259    11.00000    0.07407    0.03800 =
         0.05437   -0.00352   -0.00052    0.00274
C27   1    0.390419    0.743947    0.432797    11.00000    0.05656    0.07255 =
         0.04625    0.00119    0.01334   -0.00202
C1    1    0.669104    0.749380    0.362981    11.00000    0.04535    0.05085 =
         0.07352    0.00018   -0.00027   -0.00135
C2    1    0.712522    0.747603    0.335330    11.00000    0.04835    0.06038 =
         0.07482    0.00072   -0.00218    0.00046
C9    1    0.539526    0.756994    0.618362    11.00000    0.10847    0.08202 =
         0.03882   -0.00175   -0.01058    0.00089
C3    1    0.766517    0.745563    0.304822    11.00000    0.04589    0.09547 =
         0.10254    0.00293    0.00711    0.00295
C21   1    0.602992    0.963387    0.257848    11.00000    0.10322    0.05368 =
         0.08601    0.01917    0.01432   -0.01682
C29   1    0.407001    0.676537    0.475808    11.00000    0.11688    0.08372 =
         0.05871    0.01915    0.03010   -0.00197
AFIX 137
H29A  2    0.400074    0.630611    0.449645    11.00000   -1.50000
H29B  2    0.386658    0.675701    0.519040    11.00000   -1.50000
H29C  2    0.444945    0.679909    0.486423    11.00000   -1.50000
AFIX   0
C28   1    0.401590    0.814309    0.474457    11.00000    0.12629    0.08158 =
         0.05701   -0.01548    0.03439    0.00605
AFIX 137
H28A  2    0.439795    0.818364    0.483085    11.00000   -1.50000
H28B  2    0.382668    0.811772    0.518719    11.00000   -1.50000
H28C  2    0.389510    0.858159    0.448428    11.00000   -1.50000
AFIX   0
C32   1    0.565772    0.539258    0.500162    11.00000    0.09317    0.07482 =
         0.09581    0.03231   -0.00847   -0.01182
PART 1
AFIX  33
H32A  2    0.546199    0.511166    0.535452    81.00000   -1.50000
H32B  2    0.546797    0.585714    0.489624    81.00000   -1.50000
H32C  2    0.568778    0.509004    0.458038    81.00000   -1.50000
AFIX  33
PART 2
H32D  2    0.549555    0.493374    0.518097   -81.00000   -1.50000
H32E  2    0.555632    0.581589    0.529540   -81.00000   -1.50000
H32F  2    0.553433    0.548120    0.452751   -81.00000   -1.50000
AFIX   0
PART 0
C15   1    0.603461    0.527878    0.270558    11.00000    0.11713    0.05383 =
         0.09846   -0.02092    0.01795    0.01853
C38   1    0.567621    0.970231    0.488317    11.00000    0.09891    0.08039 =
         0.09416   -0.03359   -0.00396    0.01083
AFIX 137
H38A  2    0.559826    0.973424    0.438696    11.00000   -1.50000
H38B  2    0.552635    1.013832    0.512026    11.00000   -1.50000
H38C  2    0.551894    0.924498    0.507294    11.00000   -1.50000
AFIX   0
C30   1    0.331910    0.738588    0.414390    11.00000    0.05616    0.21800 =
         0.08939    0.00450    0.01997   -0.00259
AFIX 137
H30A  2    0.321249    0.783337    0.388619    11.00000   -1.50000
H30B  2    0.310870    0.734828    0.456915    11.00000   -1.50000
H30C  2    0.325889    0.694142    0.385769    11.00000   -1.50000
AFIX   0
C37   1    0.624593    0.968659    0.498576    11.00000    0.10576    0.11611 =
         0.15131   -0.08575   -0.03170    0.00941
AFIX  23
H37A  2    0.640222    1.015658    0.480755    11.00000   -1.20000
H37B  2    0.632338    0.965647    0.548748    11.00000   -1.20000
AFIX   0
PART 1
C22   1    0.580807    1.039243    0.291255    31.00000    0.11015    0.05047 =
         0.08569    0.02520    0.00132   -0.00644
AFIX  33
H22A  2    0.581437    1.035202    0.341849    31.00000   -1.50000
H22B  2    0.603123    1.081271    0.276698    31.00000   -1.50000
H22C  2    0.544296    1.047632    0.275642    31.00000   -1.50000
AFIX   0
C24   1    0.605479    0.957148    0.192225    31.00000    0.14054    0.09785 =
         0.08948    0.00712    0.03036   -0.03039
AFIX  33
H24A  2    0.622255    1.001843    0.172666    31.00000   -1.50000
H24B  2    0.626508    0.912928    0.180187    31.00000   -1.50000
H24C  2    0.569588    0.951873    0.173339    31.00000   -1.50000
AFIX   0
C11   1    0.505960    0.825003    0.634515    41.00000    0.16772    0.11459 =
         0.05141   -0.01319    0.02393    0.03131
AFIX  33
H11A  2    0.473473    0.823603    0.606671    41.00000   -1.50000
H11B  2    0.496675    0.824988    0.683786    41.00000   -1.50000
H11C  2    0.526006    0.870436    0.623544    41.00000   -1.50000
AFIX   0
C16   1    0.590471    0.456078    0.306428    51.00000    0.19421    0.05834 =
         0.15673    0.01239    0.02295    0.04401
AFIX  33
H16A  2    0.552009    0.452486    0.313046    51.00000   -1.50000
H16B  2    0.602698    0.413948    0.278176    51.00000   -1.50000
H16C  2    0.608195    0.454744    0.351572    51.00000   -1.50000
AFIX   0
PART 0
LI4   3    0.522905    0.749393    0.379869    11.00000    0.04906    0.03913 =
         0.03690    0.00012   -0.00157   -0.00095
LI3   3    0.602506    0.747844    0.283704    11.00000    0.05965    0.04214 =
         0.04169    0.00006   -0.00118   -0.00051
LI5   3    0.500000    0.819752    0.250000    10.50000    0.05472    0.03558 =
         0.03726    0.00000    0.00031    0.00000
LI6   3    0.500000    0.674091    0.250000    10.50000    0.05759    0.03525 =
         0.03819    0.00000    0.00080    0.00000
LI1   3    0.612459    0.676331    0.418973    11.00000    0.05284    0.04256 =
         0.05544    0.00654   -0.00755    0.00430
PART 1
C10   1    0.507184    0.687909    0.638325    41.00000    0.19084    0.11463 =
         0.05376    0.00955    0.03099   -0.03324
AFIX  33
H10A  2    0.474560    0.686345    0.610761    41.00000   -1.50000
H10B  2    0.528151    0.642782    0.629389    41.00000   -1.50000
H10C  2    0.498118    0.690339    0.687613    41.00000   -1.50000
AFIX   0
PART 0
LI2   3    0.612486    0.825005    0.416535    11.00000    0.05103    0.04386 =
         0.05931   -0.00521   -0.00617   -0.00529
PART 1
C33   1    0.703378    0.594246    0.474926    61.00000    0.06920    0.10572 =
         0.17919    0.04678   -0.01039    0.02053
AFIX  23
H33A  2    0.718219    0.619847    0.433813    61.00000   -1.20000
H33B  2    0.715232    0.541472    0.474386    61.00000   -1.20000
AFIX   0
C35   1    0.699768    0.919472    0.440856    71.00000    0.07816    0.07836 =
         0.09093   -0.00205   -0.02100   -0.01547
AFIX  23
H35A  2    0.706255    0.973394    0.432928    71.00000   -1.20000
H35B  2    0.705388    0.892446    0.396728    71.00000   -1.20000
AFIX   0
C6    1    0.771097    0.677043    0.251641    21.00000    0.06891    0.11270 =
         0.12706   -0.01491    0.03368    0.01218
AFIX  33
H6A   2    0.742371    0.680174    0.217573    21.00000   -1.50000
H6B   2    0.805374    0.679295    0.227785    21.00000   -1.50000
H6C   2    0.768346    0.629772    0.277056    21.00000   -1.50000
AFIX   0
C4    1    0.773565    0.811857    0.251608    21.00000    0.06767    0.11340 =
         0.12346    0.01671    0.03451   -0.01023
AFIX  33
H4A   2    0.744876    0.810213    0.217397    21.00000   -1.50000
H4B   2    0.772394    0.859643    0.276396    21.00000   -1.50000
H4C   2    0.807799    0.806857    0.228006    21.00000   -1.50000
AFIX   0
C12   1    0.588235    0.758776    0.659905    41.00000    0.13009    0.22785 =
         0.05657   -0.00542   -0.03312    0.00494
AFIX  33
H12A  2    0.579017    0.760549    0.709170    41.00000   -1.50000
H12B  2    0.609226    0.713767    0.650564    41.00000   -1.50000
H12C  2    0.608998    0.803201    0.647732    41.00000   -1.50000
AFIX   0
C18   1    0.574484    0.522066    0.194582    51.00000    0.15808    0.07986 =
         0.08834   -0.04080    0.02069    0.01320
AFIX  33
H18A  2    0.536366    0.513758    0.200957    51.00000   -1.50000
H18B  2    0.580070    0.568708    0.168965    51.00000   -1.50000
H18C  2    0.589728    0.480264    0.168492    51.00000   -1.50000
AFIX   0
C23   1    0.665704    0.968096    0.293914    31.00000    0.08416    0.07004 =
         0.12184    0.03087    0.02754   -0.02179
AFIX  33
H23A  2    0.662687    0.972865    0.344307    31.00000   -1.50000
H23B  2    0.685429    0.922483    0.282597    31.00000   -1.50000
H23C  2    0.684532    1.011610    0.275275    31.00000   -1.50000
AFIX   0
C5    1    0.806983    0.744802    0.355959    21.00000    0.05790    0.19719 =
         0.12291    0.00485   -0.01056   -0.00231
AFIX  33
H5A   2    0.841780    0.743457    0.333359    21.00000   -1.50000
H5B   2    0.804268    0.789941    0.384508    21.00000   -1.50000
H5C   2    0.802831    0.700482    0.385303    21.00000   -1.50000
AFIX   0
C34   1    0.721070    0.631052    0.538096    61.00000    0.17676    0.24223 =
         0.25117    0.02935   -0.09271   -0.10037
AFIX  33
H34A  2    0.759891    0.629569    0.540507    61.00000   -1.50000
H34B  2    0.709098    0.683189    0.537950    61.00000   -1.50000
H34C  2    0.706125    0.605167    0.578341    61.00000   -1.50000
AFIX   0
C17   1    0.659899    0.540202    0.257488    51.00000    0.11240    0.12377 =
         0.19390   -0.06035    0.03129    0.02352
AFIX  33
H17A  2    0.675060    0.495847    0.235209    51.00000   -1.50000
H17B  2    0.664304    0.583598    0.227042    51.00000   -1.50000
H17C  2    0.678178    0.549425    0.301448    51.00000   -1.50000
AFIX   0
C36   1    0.734345    0.891843    0.492413    71.00000    0.08769    0.10007 =
         0.11664   -0.00073   -0.02791    0.01335
AFIX  33
H36A  2    0.771183    0.898821    0.477534    71.00000   -1.50000
H36B  2    0.728351    0.919056    0.535754    71.00000   -1.50000
H36C  2    0.727488    0.838483    0.499722    71.00000   -1.50000
AFIX   0
PART 2
C6A   1    0.798203    0.679595    0.347503   -21.00000    0.05634    0.11204 =
         0.14332    0.00579    0.01539    0.03551
AFIX  33
H6AA  2    0.795217    0.688884    0.397356   -21.00000   -1.50000
H6AB  2    0.782559    0.630862    0.336478   -21.00000   -1.50000
H6AC  2    0.835698    0.679764    0.334088   -21.00000   -1.50000
AFIX   0
C4A   1    0.764918    0.745295    0.239564   -21.00000    0.10521    0.17723 =
         0.10203    0.00544    0.01641    0.00932
AFIX  33
H4AA  2    0.801129    0.743937    0.221136   -21.00000   -1.50000
H4AB  2    0.745403    0.701140    0.223613   -21.00000   -1.50000
H4AC  2    0.746978    0.790598    0.223232   -21.00000   -1.50000
AFIX   0
C5A   1    0.799500    0.812293    0.345251   -21.00000    0.06607    0.11358 =
         0.16655   -0.00907    0.02019   -0.03373
AFIX  33
H5AA  2    0.796950    0.804637    0.395382   -21.00000   -1.50000
H5AB  2    0.836840    0.810841    0.331178   -21.00000   -1.50000
H5AC  2    0.784291    0.861015    0.333194   -21.00000   -1.50000
AFIX   0
C23A  1    0.658751    0.944776    0.239798   -31.00000    0.10192    0.15011 =
         0.17913    0.07650    0.03952   -0.00771
AFIX  33
H23D  2    0.674458    0.986234    0.213706   -31.00000   -1.50000
H23E  2    0.679142    0.936495    0.282313   -31.00000   -1.50000
H23F  2    0.659430    0.899323    0.211469   -31.00000   -1.50000
AFIX   0
C22A  1    0.597072    1.035910    0.294768   -31.00000    0.19802    0.05145 =
         0.12415    0.00357   -0.00310   -0.04718
AFIX  33
H22D  2    0.613472    1.075803    0.267346   -31.00000   -1.50000
H22E  2    0.559307    1.046875    0.301270   -31.00000   -1.50000
H22F  2    0.614538    1.032829    0.340009   -31.00000   -1.50000
AFIX   0
C24A  1    0.570716    0.970378    0.186339   -31.00000    0.14022    0.07034 =
         0.07670    0.02891    0.01103   -0.01686
AFIX  33
H24D  2    0.585627    1.011174    0.158608   -31.00000   -1.50000
H24E  2    0.573526    0.923352    0.160549   -31.00000   -1.50000
H24F  2    0.533323    0.980870    0.196274   -31.00000   -1.50000
AFIX   0
C10A  1    0.570234    0.690621    0.650299   -41.00000    0.14345    0.10410 =
         0.07214    0.03022   -0.00876    0.01144
AFIX  33
H10D  2    0.563825    0.689024    0.700322   -41.00000   -1.50000
H10E  2    0.558071    0.643822    0.629209   -41.00000   -1.50000
H10F  2    0.608277    0.696932    0.641617   -41.00000   -1.50000
AFIX   0
C12A  1    0.587678    0.813950    0.645756   -41.00000    0.15047    0.11539 =
         0.06916   -0.02031   -0.02056   -0.02816
AFIX  33
H12D  2    0.584493    0.821133    0.695885   -41.00000   -1.50000
H12E  2    0.622280    0.791767    0.635105   -41.00000   -1.50000
H12F  2    0.584508    0.862363    0.622347   -41.00000   -1.50000
AFIX   0
C11A  1    0.477784    0.757686    0.637876   -41.00000    0.11603    0.15424 =
         0.10921   -0.00301    0.01210    0.00582
AFIX  33
H11D  2    0.473821    0.759509    0.688323   -41.00000   -1.50000
H11E  2    0.460868    0.801704    0.617238   -41.00000   -1.50000
H11F  2    0.460878    0.712268    0.620010   -41.00000   -1.50000
AFIX   0
C17A  1    0.663895    0.521843    0.311528   -51.00000    0.10193    0.07943 =
         0.14677   -0.03691    0.02006    0.03152
AFIX  33
H17D  2    0.658372    0.516985    0.361551   -51.00000   -1.50000
H17E  2    0.683164    0.478013    0.294348   -51.00000   -1.50000
H17F  2    0.684583    0.567092    0.302030   -51.00000   -1.50000
AFIX   0
C18A  1    0.613159    0.534537    0.201316   -51.00000    0.17087    0.12529 =
         0.10229   -0.02405    0.03963    0.04475
AFIX  33
H18D  2    0.629453    0.488371    0.184137   -51.00000   -1.50000
H18E  2    0.579702    0.543399    0.176807   -51.00000   -1.50000
H18F  2    0.637286    0.576623    0.193282   -51.00000   -1.50000
AFIX   0
C16A  1    0.576595    0.457819    0.298034   -51.00000    0.14398    0.03323 =
         0.12961   -0.02808   -0.00971    0.00878
AFIX  33
H16D  2    0.572547    0.461769    0.348364   -51.00000   -1.50000
H16E  2    0.541578    0.452506    0.276544   -51.00000   -1.50000
H16F  2    0.598339    0.414008    0.286910   -51.00000   -1.50000
AFIX   0
PART 1
C31   1    0.620307    0.557500    0.526815    81.00000    0.09552    0.08145 =
         0.09347    0.03412   -0.01619   -0.00211
AFIX  23
H31A  2    0.617763    0.587964    0.569483    81.00000   -1.20000
H31B  2    0.639832    0.510947    0.537770    81.00000   -1.20000
AFIX   0
PART 2
C31A  1    0.624409    0.531211    0.500309   -81.00000    0.09656    0.06674 =
         0.08142    0.03113   -0.02207    0.00469
AFIX  23
H31C  2    0.637159    0.521879    0.548013   -81.00000   -1.20000
H31D  2    0.634954    0.488307    0.470987   -81.00000   -1.20000
AFIX   0
C33A  1    0.695031    0.623526    0.505099   -61.00000    0.06719    0.11229 =
         0.12457    0.04065   -0.00955   -0.00065
AFIX  23
H33C  2    0.721283    0.624189    0.466979   -61.00000   -1.20000
H33D  2    0.688338    0.676573    0.516868   -61.00000   -1.20000
AFIX   0
C34A  1    0.721708    0.595316    0.560494   -61.00000    0.13474    0.13729 =
         0.12240    0.01488   -0.05340   -0.00257
AFIX  33
H34D  2    0.753494    0.625472    0.569098   -61.00000   -1.50000
H34E  2    0.698734    0.596612    0.601410   -61.00000   -1.50000
H34F  2    0.732108    0.543547    0.550871   -61.00000   -1.50000
AFIX   0
C35A  1    0.702691    0.904050    0.477415   -71.00000    0.07746    0.13281 =
         0.18693   -0.07058   -0.04444   -0.00206
AFIX  23
H35C  2    0.718888    0.951584    0.461814   -71.00000   -1.20000
H35D  2    0.717514    0.863670    0.448172   -71.00000   -1.20000
AFIX   0
C36A  1    0.719041    0.890844    0.547578   -71.00000    0.17334    0.22572 =
         0.24858    0.02526   -0.10112    0.04813
AFIX  33
H36D  2    0.757865    0.889231    0.549831   -71.00000   -1.50000
H36E  2    0.705898    0.931261    0.577238   -71.00000   -1.50000
H36F  2    0.704519    0.843026    0.563547   -71.00000   -1.50000
AFIX   0
HKLF 4


REM  22eh138_amb-927_a.res in Pbcn
REM wR2 = 0.3268, GooF = S = 1.095, Restrained GooF = 1.208 for all data
REM R1 = 0.0881 for 6056 Fo > 4sig(Fo) and 0.1070 for all 8901 data
REM 571 parameters refined using 315 restraints

END

WGHT      0.2000      0.0000

REM Highest difference peak  0.305,  deepest hole -0.310,  1-sigma level  0.045
Q1    1   0.6437  0.9243  0.1975  11.00000  0.05    0.31
Q2    1   0.7891  0.8210  0.2981  11.00000  0.05    0.30
Q3    1   0.6997  0.6575  0.5194  11.00000  0.05    0.29
Q4    1   0.5723  0.4787  0.2351  11.00000  0.05    0.29
Q5    1   0.7886  0.6738  0.2996  11.00000  0.05    0.28
Q6    1   0.5521  0.8399  0.6452  11.00000  0.05    0.25
Q7    1   0.5761  0.7544  0.4423  11.00000  0.05    0.24
Q8    1   0.7271  0.9278  0.4149  11.00000  0.05    0.23
Q9    1   0.6992  0.8451  0.5163  11.00000  0.05    0.23
Q10   1   0.7446  0.5962  0.5064  11.00000  0.05    0.22
Q11   1   0.5450  0.6802  0.6443  11.00000  0.05    0.21
Q12   1   0.5754  1.0208  0.2326  11.00000  0.05    0.20
Q13   1   0.6972  0.6794  0.5569  11.00000  0.05    0.20
Q14   1   0.6484  1.0085  0.3194  11.00000  0.05    0.19
Q15   1   0.7387  0.9011  0.5144  11.00000  0.05    0.18
Q16   1   0.6218  0.4639  0.3448  11.00000  0.05    0.18
Q17   1   0.6592  0.5133  0.3405  11.00000  0.05    0.17
Q18   1   0.6186  0.8154  0.6342  11.00000  0.05    0.17
Q19   1   0.7930  0.6588  0.3740  11.00000  0.05    0.15
Q20   1   0.6209  0.9212  0.5408  11.00000  0.05    0.14
Q21   1   0.4590  0.7361  0.3624  11.00000  0.05    0.14
Q22   1   0.5012  0.8691  0.6070  11.00000  0.05    0.14
Q23   1   0.7955  0.8435  0.3685  11.00000  0.05    0.13
Q24   1   0.5721  0.7630  0.5355  11.00000  0.05    0.13
Q25   1   0.6542  0.9202  0.4218  11.00000  0.05    0.13
Q26   1   0.6757  0.5317  0.3184  11.00000  0.05    0.13
Q27   1   0.4251  0.6379  0.4589  11.00000  0.05    0.13
Q28   1   0.6389  0.5215  0.2832  11.00000  0.05    0.13
Q29   1   0.6434  0.6421  0.4783  11.00000  0.05    0.13
Q30   1   0.6275  0.9746  0.4807  11.00000  0.05    0.12
Q31   1   0.6446  1.0020  0.5261  11.00000  0.05    0.12
Q32   1   0.5720  0.7702  0.6065  11.00000  0.05    0.12
Q33   1   0.5787  0.6004  0.3232  11.00000  0.05    0.12
Q34   1   0.4422  0.6594  0.4730  11.00000  0.05    0.11
Q35   1   0.3381  0.6576  0.3957  11.00000  0.05    0.11
Q36   1   0.5062  0.8401  0.6765  11.00000  0.05    0.11
Q37   1   0.6228  0.5804  0.5446  11.00000  0.05    0.11
Q38   1   0.6250  0.7511  0.2661  11.00000  0.05    0.10
Q39   1   0.7006  0.7431  0.3282  11.00000  0.05    0.10
Q40   1   0.5445  0.8038  0.3555  11.00000  0.05    0.09
Q41   1   0.6219  0.9633  0.2841  11.00000  0.05    0.09
Q42   1   0.4619  0.7206  0.2795  11.00000  0.05    0.09
Q43   1   0.3740  0.8599  0.4359  11.00000  0.05    0.09
Q44   1   0.6634  0.7448  0.5375  11.00000  0.05    0.09
Q45   1   0.5965  0.5599  0.5228  11.00000  0.05    0.09
Q46   1   0.5121  0.6356  0.6142  11.00000  0.05    0.09
Q47   1   0.5479  0.5245  0.5466  11.00000  0.05    0.08
Q48   1   0.3743  0.6251  0.4338  11.00000  0.05    0.08
Q49   1   0.3031  0.7481  0.4611  11.00000  0.05    0.08
Q50   1   0.5341  0.9229  0.3462  11.00000  0.05    0.08
;
_shelx_res_checksum              81600

#----------------------------------------------------------------------------#
#                   SHELX HKL FILE                                           #
#----------------------------------------------------------------------------#

_shelx_hkl_file                  
;
   0   0   2   10.56    0.61
   0   0   2   12.21    0.62
   0   0   3   -0.13    0.24
   0   0   3    0.04    0.25
   0   0   4 6514.93  312.55
   0   0   4 6557.36  312.55
   0   0   5   -0.45    0.38
   0   0   5   -0.09    0.38
   0   0   6 5423.77  253.26
   0   0   6 5354.99  253.23
   0   0   6 5104.65  253.27
   0   0   6 5275.69  253.25
   0   0   7    0.19    0.49
   0   0   7    0.14    0.43
   0   0   7   -0.24    0.41
   0   0   7   -0.03    0.43
   0   0   8   78.68    3.99
   0   0   8   70.59    3.95
   0   0   8   78.36    4.03
   0   0   8   85.13    4.02
   0   0   9   -0.32    0.66
   0   0   9    0.05    0.54
   0   0   9   -0.09    0.50
   0   0   9    0.28    0.57
   0   0  10    0.43    0.67
   0   0  10    1.33    0.59
   0   0  10    0.16    0.55
   0   0  10    0.50    0.60
   0   0  11   -0.07    0.69
   0   0  11   -0.90    0.65
   0   0  11    0.84    0.64
   0   0  11    0.68    0.58
   0   0  12   12.39    1.09
   0   0  12    9.80    1.04
   0   0  12   10.83    0.94
   0   0  12   12.68    1.09
   0   0  13    0.24    0.67
   0   0  13   -0.93    0.53
   0   0  13    0.66    0.69
   0   0  13   -0.60    0.79
   0   0  14    7.80    0.54
   0   0  14    7.75    0.77
   0   0  14    7.55    1.03
   0   0  14    8.82    1.16
   0   0  14    8.08    0.48
   0   0  14    8.03    0.50
   0   0  15    0.25    0.28
   0   0  15    0.03    0.27
   0   0  15    0.10    0.88
   0   0  16   39.65    2.84
   0   0  16   44.69    2.21
   0   0  16   47.21    2.22
   0   0  16   42.95    2.22
   0   0  16   44.71    2.23
   0   0  17    0.22    0.85
   0   0  17   -0.24    0.31
   0   0  17    0.05    0.31
   0   0  17   -0.15    0.36
   0   0  17    0.23    0.29
   0   0  18   91.91    4.47
   0   0  18   95.29    4.45
   0   0  18   93.69    4.46
   0   0  18   91.18    4.45
   0   0  18   94.25    5.14
   0   0  18   86.46    4.45
   0   0  19    0.16    0.30
   0   0  19    0.05    0.32
   0   0  19   -0.29    0.31
   0   0  19   -0.01    0.34
   0   0  19   -0.08    0.26
   0   0  20   21.02    0.48
   0   0  20   22.13    0.57
   0   0  20   23.31    0.53
   0   0  20   22.70    0.55
   0   0  20   22.48    0.52
   0   0  21   -0.30    0.28
   0   0  21    0.26    0.28
   0   0  21    0.01    0.25
   0   0  21    0.15    0.29
   0   0  22    3.92    0.33
   0   0  22    4.21    0.33
   0   0  22    3.66    0.33
   0   0  23   -0.05    0.21
   0   0  23   -0.38    0.22
   0   0  23    0.03    0.19
   0   0  24    2.18    0.20
   0   0  24    2.30    0.20
   0  -1   0    0.01    0.06
   0  -1  -1    0.03    0.07
   0   1   1    0.25    0.09
   0  -1   1    0.09    0.12
   0  -1  -1    0.09    0.11
   0   1   2   -0.04    0.09
   0   1  -2    0.11    0.09
   0  -1  -2    0.01    0.09
   0  -1   2    0.04    0.08
   0   1   2   -0.04    0.16
   0  -1   2    0.15    0.18
   0  -1  -2    0.10    0.13
   0  -1   2   -0.06    0.12
   0   1  -3    0.21    0.11
   0   1   3    0.12    0.11
   0   1   3   -0.04    0.25
   0  -1  -3    0.09    0.10
   0  -1   3    0.03    0.09
   0   1   3    0.70    0.26
   0  -1   3   -0.07    0.26
   0  -1   3    0.23    0.15
   0  -1  -3    0.40    0.16
   0  -1   3    0.11    0.28
   0   1   4    0.09    0.39
   0   1  -4   -0.03    0.13
   0   1   4    0.07    0.12
   0  -1   4   -0.02    0.11
   0  -1  -4    0.13    0.11
   0  -1   4    0.09    0.18
   0  -1  -4    0.20    0.19
   0  -1   4   -0.30    0.41
   0  -1   4   -0.26    0.43
   0   1   4    0.27    0.38
   0  -1   5    0.51    0.40
   0  -1   5    0.05    0.47
   0   1   5    0.90    0.40
   0  -1  -5    0.83    0.38
   0  -1   5    0.44    0.39
   0   1   5    0.34    0.36
   0  -1   6    0.03    0.41
   0   1   6   -0.17    0.43
   0  -1   6   -0.29    0.47
   0  -1   6    0.08    0.40
   0   1   6    0.03    0.39
   0  -1   6   -0.54    0.42
   0   1   6   -0.56    0.42
   0   1   7    0.48    0.45
   0  -1   7    0.17    0.44
   0  -1   7   -0.12    0.51
   0  -1   7   -0.03    0.45
   0   1   7    0.28    0.45
   0  -1   7    0.31    0.48
   0   1   7    0.61    0.48
   0   1   8   -0.04    0.47
   0  -1   8    0.12    0.47
   0  -1   8    0.50    0.58
   0   1   8   -0.18    0.49
   0  -1   8    0.25    0.47
   0  -1   8   -0.12    0.53
   0   1   8   -0.16    0.46
   0  -1   9    0.14    0.54
   0   1   9   -0.24    0.55
   0  -1   9    1.44    0.68
   0   1   9   -0.37    0.52
   0  -1   9   -0.16    0.56
   0   1   9    0.29    0.55
   0  -1   9   -0.10    0.57
   0   1  10    0.44    0.59
   0  -1  10    0.05    0.55
   0  -1  10    0.18    0.73
   0   1  10   -0.33    0.59
   0  -1  10    0.56    0.64
   0  -1  10    0.72    0.62
   0   1  10   -0.22    0.55
   0  -1  11    0.50    0.58
   0  -1  11    0.28    0.75
   0   1  11    0.05    0.63
   0  -1  11    0.64    0.62
   0   1  11   -0.89    0.62
   0  -1  12   -0.07    0.63
   0  -1  12    0.16    0.77
   0   1  12   -0.48    0.68
   0  -1  12   -0.15    0.63
   0  -1  12    0.29    0.51
   0   1  12   -0.22    0.63
   0   1  12    0.53    0.40
   0  -1  13    0.40    0.65
   0  -1  13    0.25    0.55
   0   1  13   -0.17    0.70
   0  -1  13    0.50    0.70
   0   1  13    0.18    0.38
   0  -1  13    0.52    0.85
   0   1  13    0.27    0.78
   0   1  14    0.30    0.79
   0   1  14   -1.02    0.78
   0  -1  14   -0.71    0.53
   0  -1  14    0.19    0.74
   0  -1  14   -0.06    0.24
   0   1  14   -0.08    0.24
   0  -1  14   -0.01    0.24
   0  -1  14    0.66    0.81
   0  -1  14    0.98    0.69
   0  -1  15   -0.10    0.26
   0   1  15    0.16    0.27
   0  -1  15    0.17    0.27
   0  -1  15   -0.12    0.28
   0  -1  15    0.61    0.90
   0  -1  15    0.06    0.49
   0  -1  16    0.02    0.31
   0   1  16   -0.09    0.28
   0  -1  16   -0.29    0.31
   0  -1  16   -0.23    0.30
   0   1  16   -0.01    0.28
   0   1  16    0.10    0.31
   0  -1  16    0.64    0.92
   0  -1  17    0.40    0.31
   0  -1  17   -0.25    0.32
   0  -1  17    0.11    0.33
   0   1  17   -0.03    0.28
   0   1  17    0.19    0.31
   0   1  17    0.16    0.34
   0  -1  17   -0.07    0.37
   0  -1  17    0.22    0.90
   0  -1  18    0.06    0.29
   0   1  18   -0.12    0.26
   0  -1  18    0.13    0.30
   0  -1  18   -0.07    0.31
   0  -1  18    0.23    0.32
   0   1  18    0.10    0.30
   0   1  18   -0.26    0.31
   0  -1  18    0.11    0.87
   0  -1  18   -0.31    0.36
   0   1  18    0.05    0.34
   0   1  19   -0.33    0.32
   0  -1  19    0.07    0.30
   0  -1  19   -0.33    0.33
   0   1  19   -0.02    0.23
   0  -1  19   -0.07    0.28
   0   1  19   -0.30    0.32
   0  -1  19    0.04    0.35
   0   1  19    0.07    0.29
   0  -1  19    0.33    0.30
   0   1  20   -0.17    0.30
   0  -1  20    0.22    0.30
   0  -1  20   -0.01    0.32
   0  -1  20   -0.07    0.24
   0  -1  20   -0.43    0.26
   0   1  20    0.07    0.29
   0  -1  20    0.11    0.33
   0  -1  20    0.02    0.29
   0   1  20    0.39    0.27
   0   1  21    0.08    0.28
   0  -1  21    0.06    0.28
   0  -1  21   -0.02    0.27
   0  -1  21   -0.01    0.13
   0   1  21   -0.01    0.26
   0  -1  21   -0.25    0.28
   0  -1  21    0.11    0.26
   0   1  21    0.01    0.23
   0  -1  22   -0.07    0.25
   0  -1  22    0.23    0.25
   0   1  22    0.13    0.25
   0  -1  22   -0.10    0.25
   0   1  22   -0.15    0.23
   0  -1  23    0.31    0.21
   0   1  23    0.24    0.21
   0  -1  23   -0.15    0.22
   0  -1  23    0.18    0.21
   0  -1  24    0.37    0.16
   0  -1  24    0.00    0.12
   0  -1  24   -0.02    0.17
   0   1  24   -0.09    0.16
   0  -2   0 1447.75   69.26
   0  -2  -1    1.03    0.23
   0   2  -1    1.09    0.12
   0   2  -1    1.07    0.18
   0  -2  -1    0.96    0.13
   0  -2  -1    0.80    0.16
   0  -2   1    0.50    0.11
   0   2   1    0.48    0.11
   0  -2  -2   90.29    4.10
   0   2   2   90.57    4.10
   0  -2  -2   85.92    4.12
   0  -2   2   83.91    4.11
   0  -2   2   90.02    4.12
   0   2  -2   83.21    4.09
   0   2   2   79.26    4.08
   0  -2  -2   82.19    4.09
   0  -2   2   78.98    4.09
   0   2   2   83.43    4.09
   0  -2  -3    0.20    0.25
   0   2   3    0.06    0.31
   0  -2   3   -0.24    0.36
   0  -2   3   -0.01    0.26
   0  -2  -3    0.03    0.26
   0   2  -3    0.29    0.21
   0   2   3   -0.01    0.20
   0  -2  -3    0.13    0.19
   0  -2   3    0.14    0.18
   0   2   3    0.26    0.31
   0  -2   3   -0.38    0.31
   0   2   4 9773.75  459.34
   0  -2  -4 9573.06  459.33
   0  -2  -4 9807.56  459.30
   0  -2   4 9007.25  459.35
   0  -2   4 9451.04  459.30
   0   2  -4 9701.86  459.27
   0   2  -4 9550.05  459.35
   0   2   4 9838.08  459.27
   0  -2  -4 9925.41  459.36
   0  -2  -4 9488.89  459.27
   0  -2   4 9387.39  459.27
   0  -2   4 9999.00  459.35
   0   2   4 9429.94  459.34
   0   2   5   74.68    4.73
   0  -2   5   78.14    4.74
   0   2   5   42.67    4.66
   0  -2   5  121.33    4.70
   0  -2   5   77.39    4.73
   0  -2  -5  122.01    4.70
   0   2   5  130.66    4.84
   0   2  -5  129.69    4.65
   0   2  -5  126.28    4.83
   0  -2  -5  134.07    4.85
   0   2   5  131.27    4.65
   0  -2   5  120.16    4.65
   0  -2  -5  123.34    4.64
   0  -2   6   -0.16    0.45
   0   2   6    0.10    0.44
   0   2   6    0.03    0.40
   0  -2   6    0.12    0.19
   0  -2   6    0.12    0.44
   0  -2  -6    0.07    0.24
   0   2   6    0.19    0.44
   0   2   6    0.18    0.13
   0   2  -6    0.06    0.15
   0  -2   6    0.09    0.12
   0  -2  -6    0.17    0.13
   0   2   7   14.44    1.00
   0  -2   7   14.95    1.03
   0  -2   7   14.07    0.97
   0  -2   8  116.67    5.87
   0   2   8  113.53    5.85
   0   2   8  117.85    5.83
   0  -2   8  116.33    5.82
   0   2   8  115.38    5.82
   0  -2   9    1.12    0.65
   0   2   9    1.05    0.64
   0  -2   9    1.32    0.56
   0   2   9    0.93    0.60
   0   2   9    0.62    0.57
   0  -2  10  545.83   25.03
   0   2  10  517.82   25.01
   0   2  10  513.74   24.94
   0  -2  10  501.50   24.96
   0   2  10  500.20   24.96
   0  -2  11    0.37    0.57
   0  -2  11   -0.48    0.57
   0   2  11    0.21    0.30
   0   2  11    0.19    0.59
   0   2  11    0.14    0.72
   0  -2  11    0.07    0.69
   0   2  11   -0.17    0.58
   0  -2  12    6.07    0.87
   0   2  12    7.38    0.60
   0   2  12    7.27    0.93
   0  -2  12    8.20    0.89
   0   2  12    6.45    0.95
   0  -2  12    6.47    0.97
   0   2  12    7.00    0.88
   0  -2  13    0.16    0.66
   0   2  13   -0.07    0.67
   0  -2  13    0.26    0.77
   0   2  13    0.84    0.76
   0   2  13    0.25    0.64
   0  -2  13    0.35    0.58
   0   2  14    0.65    0.82
   0  -2  14    0.66    0.88
   0   2  14   -0.65    0.72
   0  -2  14   -0.14    0.63
   0  -2  14   -0.09    0.67
   0   2  14    0.36    0.30
   0  -2  14    0.33    0.25
   0   2  14    0.42    0.24
   0  -2  14    0.29    0.27
   0   2  14    0.08    0.80
   0  -2  14    0.16    0.26
   0   2  14    0.28    0.24
   0   2  15    1.41    0.85
   0  -2  15    0.66    0.58
   0  -2  15   -0.20    0.91
   0   2  15    0.10    0.82
   0   2  15    0.14    0.26
   0  -2  15    0.11    0.29
   0   2  15    0.12    0.29
   0   2  15   -0.13    0.35
   0  -2  15    0.44    0.27
   0   2  15    0.13    0.27
   0  -2  15   -0.16    0.28
   0  -2  16   -0.11    0.89
   0   2  16   -0.10    0.88
   0   2  16    0.05    0.28
   0  -2  16   -0.05    0.30
   0   2  16    0.23    0.30
   0   2  16   -0.19    0.29
   0  -2  16    0.25    0.30
   0  -2  16    0.08    0.29
   0  -2  17    0.11    0.90
   0  -2  17   -0.37    0.32
   0   2  17    0.24    0.30
   0   2  17    0.53    0.28
   0  -2  17    0.39    0.37
   0   2  17    0.21    0.32
   0  -2  17    0.24    0.29
   0   2  17    0.30    0.30
   0  -2  17    0.44    0.31
   0   2  18   11.00    0.65
   0  -2  18   10.69    0.65
   0  -2  18   10.37    0.68
   0  -2  18   10.79    0.65
   0  -2  18   10.83    0.65
   0   2  18   10.87    0.63
   0   2  18   10.12    0.63
   0  -2  18   10.89    0.65
   0   2  18   10.61    0.65
   0  -2  18    9.23    1.24
   0   2  18    8.51    1.21
   0  -2  19   -0.24    0.31
   0   2  19    0.46    0.31
   0  -2  19    0.46    0.30
   0  -2  19    0.33    0.33
   0   2  19    0.23    0.30
   0  -2  19    0.54    0.30
   0   2  19    0.19    0.28
   0  -2  19    0.58    0.37
   0   2  19   -0.35    0.31
   0  -2  20   40.93    2.07
   0   2  20   42.67    2.07
   0  -2  20   41.24    2.07
   0   2  20   42.29    2.07
   0  -2  20   44.15    2.07
   0   2  20   41.32    2.07
   0  -2  20   44.17    2.09
   0   2  20   39.58    2.06
   0  -2  20   40.57    2.07
   0  -2  21    0.35    0.23
   0  -2  21   -0.13    0.24
   0   2  21   -0.06    0.26
   0  -2  21    0.19    0.27
   0  -2  21    0.10    0.30
   0   2  21   -0.21    0.27
   0  -2  21   -0.03    0.31
   0   2  21    0.03    0.24
   0   2  21    0.11    0.22
   0  -2  22    0.55    0.26
   0  -2  22    0.10    0.24
   0   2  22    0.59    0.25
   0   2  22    0.48    0.25
   0  -2  22    0.54    0.27
   0  -2  23   -0.05    0.22
   0   2  23    0.10    0.21
   0  -2  23    0.05    0.20
   0   2  23    0.18    0.20
   0  -2  23    0.15    0.22
   0   2  24    0.70    0.15
   0  -2  24    0.73    0.15
   0  -2  24    0.74    0.15
   0   2  24    0.99    0.16
   0  -2  24    0.83    0.16
   0  -3   0    0.04    0.20
   0   3   0   -0.07    0.25
   0  -3  -1    0.12    0.32
   0   3   1    0.07    0.12
   0  -3   1    0.16    0.13
   0  -3   1    0.18    0.28
   0   3  -1    0.04    0.27
   0  -3  -1    0.11    0.12
   0   3  -1    0.04    0.12
   0  -3  -1    0.11    0.26
   0  -3   2    0.23    0.44
   0  -3  -2   -0.04    0.37
   0  -3   2    0.12    0.35
   0  -3   2    0.11    0.25
   0   3   2   -0.03    0.24
   0  -3  -2   -0.17    0.23
   0  -3  -2    0.19    0.23
   0   3   2    0.23    0.29
   0   3  -2    0.34    0.30
   0   3  -2    0.09    0.21
   0  -3   2   -0.12    0.27
   0  -3  -2    0.18    0.28
   0  -3  -3   -0.45    0.38
   0  -3   3    0.02    0.43
   0  -3   3   -0.10    0.38
   0  -3   3   -0.14    0.33
   0   3   3    0.18    0.36
   0  -3  -3    0.06    0.31
   0   3  -3    0.36    0.31
   0   3  -3    0.09    0.29
   0   3   3    0.21    0.27
   0  -3  -3    0.11    0.31
   0  -3   3    0.03    0.27
   0  -3  -3   -0.15    0.27
   0   3   4    0.27    0.25
   0   3  -4    0.23    0.32
   0   3  -4    0.46    0.26
   0  -3  -4    0.19    0.33
   0  -3   4   -0.12    0.41
   0  -3   4   -0.06    0.32
   0  -3  -4   -0.17    0.33
   0  -3   4   -0.46    0.43
   0   3   4   -0.02    0.38
   0  -3  -4   -0.43    0.32
   0   3   4    0.10    0.35
   0  -3  -4    0.12    0.24
   0  -3   4   -0.01    0.22
   0  -3  -5    0.33    0.41
   0   3   5    0.68    0.23
   0   3  -5    0.27    0.37
   0   3  -5    0.99    0.24
   0  -3  -5   -0.09    0.33
   0  -3   5    0.02    0.29
   0  -3   5    0.37    0.43
   0  -3   5    0.74    0.40
   0   3   5   -0.08    0.41
   0  -3   5    0.93    0.41
   0  -3  -5    0.89    0.35
   0   3   5    1.19    0.40
   0   3   5    0.42    0.46
   0  -3   5    0.51    0.21
   0  -3  -5    0.79    0.23
   0   3  -6    0.03    0.21
   0   3   6    0.03    0.19
   0  -3  -6   -0.20    0.32
   0  -3   6   -0.16    0.27
   0  -3   6   -0.07    0.43
   0  -3   6    0.10    0.46
   0   3   6   -0.06    0.46
   0  -3   6    0.38    0.42
   0   3   6    0.30    0.41
   0   3   6   -0.04    0.48
   0  -3   6   -0.10    0.17
   0  -3  -6    0.17    0.19
   0   3   7    0.36    0.17
   0   3  -7   -0.09    0.20
   0  -3  -7    0.44    0.31
   0  -3   7   -0.02    0.24
   0  -3   7    0.19    0.49
   0   3   7    0.15    0.49
   0  -3   7    0.43    0.48
   0   3   7    0.39    0.45
   0   3   7    0.04    0.56
   0  -3   7    0.22    0.16
   0  -3  -7    0.16    0.18
   0   3   8    0.04    0.48
   0  -3  -8    0.14    0.22
   0  -3   8    0.13    0.52
   0  -3   8   -0.08    0.17
   0   3   8    0.04    0.61
   0   3  -8    0.05    0.16
   0   3   8   -0.01    0.13
   0  -3   8   -0.32    0.58
   0   3   8   -0.32    0.55
   0  -3   9    0.50    0.51
   0  -3   9    0.11    0.65
   0   3   9    0.05    0.65
   0   3   9   -0.10    0.55
   0   3   9    0.20    0.64
   0   3  10    0.17    0.57
   0   3  10    0.06    0.63
   0  -3  10   -0.85    0.69
   0   3  10   -0.22    0.60
   0  -3  10    0.40    0.55
   0   3  11    0.65    0.60
   0  -3  11   -0.33    0.54
   0   3  11   -0.20    0.68
   0  -3  11    1.17    0.74
   0   3  11    0.12    0.65
   0  -3  11    0.19    0.55
   0   3  12   -0.74    0.63
   0  -3  12    0.43    0.64
   0   3  12   -0.61    0.71
   0  -3  12   -0.08    0.76
   0   3  12    0.72    0.69
   0  -3  12   -0.07    0.61
   0   3  13   -0.08    0.67
   0  -3  13   -0.61    0.66
   0  -3  13    0.08    0.63
   0   3  13   -0.33    0.77
   0  -3  13   -0.34    0.78
   0   3  13   -0.21    0.70
   0   3  14    0.11    0.25
   0  -3  14   -0.01    0.25
   0  -3  14   -0.13    0.25
   0   3  14   -0.91    0.80
   0  -3  14   -0.56    0.77
   0   3  14   -0.06    0.26
   0  -3  14    0.64    0.66
   0   3  14    0.47    0.75
   0   3  14    0.36    0.25
   0   3  14   -0.07    0.30
   0   3  14    0.04    0.23
   0  -3  14   -0.18    0.27
   0  -3  14    0.09    0.69
   0   3  14    0.46    0.68
   0   3  15   -0.59    0.86
   0  -3  15    0.70    0.93
   0  -3  15    1.45    0.69
   0  -3  15    0.01    0.28
   0   3  15    0.17    0.27
   0  -3  15    0.26    0.28
   0   3  15    0.06    0.26
   0   3  15   -0.26    0.36
   0   3  15    0.03    0.26
   0   3  15    0.46    0.31
   0   3  15   -0.17    0.85
   0  -3  15    0.45    0.30
   0  -3  16   -0.21    0.88
   0   3  16   -0.30    0.87
   0  -3  16    0.32    0.63
   0  -3  16   -0.56    0.32
   0   3  16    0.13    0.29
   0   3  16    0.16    0.29
   0   3  16   -0.23    0.29
   0  -3  16   -0.10    0.29
   0  -3  16   -0.07    0.30
   0   3  16    0.04    0.35
   0   3  16    0.09    0.86
   0   3  17   -0.05    0.30
   0   3  17    0.36    0.28
   0   3  17   -0.10    0.85
   0  -3  17   -0.32    0.84
   0   3  17    0.12    0.28
   0  -3  17    0.01    0.32
   0   3  17    0.10    0.31
   0  -3  17    0.52    0.31
   0  -3  17    0.04    0.29
   0   3  17    0.11    0.39
   0   3  18    0.13    0.29
   0  -3  18    0.23    0.32
   0  -3  18   -0.14    0.33
   0  -3  18   -0.14    0.33
   0  -3  18   -0.21    0.85
   0   3  18   -0.21    0.84
   0   3  18    0.21    0.30
   0   3  18    0.10    0.28
   0  -3  18    0.40    0.33
   0   3  18    0.09    0.29
   0  -3  19   -0.33    0.30
   0   3  19    0.19    0.27
   0   3  19   -0.22    0.30
   0   3  19    0.24    0.25
   0  -3  19   -0.20    0.32
   0   3  19    0.04    0.30
   0  -3  19    0.38    0.32
   0  -3  19    0.07    0.29
   0  -3  20    0.97    0.30
   0   3  20    0.03    0.23
   0  -3  20   -0.01    0.30
   0  -3  20   -0.25    0.32
   0  -3  20    0.01    0.28
   0   3  20   -0.22    0.28
   0   3  20   -0.15    0.28
   0   3  20    0.33    0.25
   0   3  21    0.27    0.26
   0   3  21   -0.20    0.27
   0  -3  21    0.05    0.26
   0  -3  21    0.04    0.29
   0  -3  21    0.08    0.25
   0  -3  21    0.23    0.25
   0   3  21   -0.12    0.12
   0  -3  21    0.04    0.30
   0   3  22   -0.39    0.24
   0   3  22    0.38    0.22
   0  -3  22    0.48    0.26
   0  -3  22   -0.11    0.23
   0  -3  22   -0.49    0.16
   0  -3  22    0.61    0.20
   0  -3  22    0.17    0.27
   0  -3  23    0.00    0.23
   0  -3  23    0.06    0.19
   0   3  23    0.28    0.20
   0  -3  23   -0.30    0.22
   0   3  23    0.20    0.19
   0  -3  24    0.19    0.14
   0  -3  24   -0.03    0.12
   0   3  24    0.09    0.13
   0  -3  24    0.08    0.15
   0   3  24    0.10    0.14
   0  -4   0 7294.62  349.37
   0   4   0 7321.07  349.39
   0  -4  -1  202.20    8.95
   0   4  -1  218.40    8.90
   0   4  -1  208.77    8.77
   0  -4   1  125.61    8.85
   0  -4  -1  122.86    8.80
   0  -4  -1  199.00    8.89
   0  -4   2 1352.54   65.80
   0  -4  -2 1400.58   65.81
   0  -4   2 1408.30   65.84
   0  -4  -2 1332.95   65.77
   0  -4   2 1416.73   65.82
   0  -4   2 1357.09   65.86
   0  -4  -2 1402.92   65.87
   0   4   2 1363.52   65.80
   0  -4  -2 1399.11   65.74
   0   4  -2 1352.96   65.74
   0   4  -2 1398.21   65.81
   0  -4   2 1347.13   65.74
   0   4   2 1382.66   65.74
   0  -4  -3   83.82    3.27
   0  -4   3   79.51    3.26
   0  -4  -3   26.96    3.16
   0  -4  -3   86.96    3.36
   0  -4   3   84.64    3.35
   0  -4   3   35.57    3.21
   0   4   3   90.12    3.27
   0   4  -3   88.91    3.28
   0   4  -3   88.34    3.23
   0  -4  -3   91.09    3.24
   0  -4   3   57.84    3.20
   0   4   3   59.55    3.20
   0   4  -4  164.75    8.40
   0   4  -4  177.23    8.40
   0   4   4  177.09    8.40
   0  -4  -4  175.12    8.42
   0  -4   4  171.56    8.40
   0  -4  -4  174.90    8.40
   0  -4  -4  166.30    8.42
   0  -4  -4  176.10    8.47
   0  -4   4  174.75    8.46
   0  -4   4  169.79    8.47
   0   4   4  177.70    8.53
   0  -4   4  173.96    8.42
   0   4   4  174.84    8.42
   0  -4   5   17.29    0.94
   0  -4  -5   17.64    0.94
   0   4   5   12.11    0.97
   0  -4   5   12.76    1.00
   0  -4   5    9.10    0.98
   0  -4  -5   16.34    1.04
   0  -4   5   17.42    1.04
   0   4   5   20.32    1.16
   0   4  -5   18.78    0.95
   0   4   5   19.77    0.95
   0   4  -5   17.14    1.01
   0  -4  -5   19.41    1.03
   0   4  -6   31.49    1.63
   0   4   6   33.33    1.64
   0  -4   6   31.41    1.63
   0  -4  -6   33.29    1.63
   0  -4   6   26.97    1.73
   0  -4   6   29.09    1.77
   0  -4   6   32.56    1.74
   0  -4  -6   31.48    1.74
   0   4   6   35.08    1.84
   0  -4   6   27.70    1.74
   0   4   6   30.69    1.76
   0  -4   7    0.35    0.53
   0   4   7    0.16    0.46
   0   4   7    0.44    0.56
   0  -4   7    0.54    0.22
   0  -4  -7    0.55    0.24
   0  -4   7   -0.20    0.50
   0  -4   7    0.88    0.55
   0  -4  -7    0.68    0.39
   0  -4   7    0.76    0.34
   0   4   7    0.04    0.46
   0   4   7    0.41    0.23
   0   4  -7    0.82    0.27
   0   4  -8   86.51    4.20
   0   4   8   81.93    4.19
   0  -4  -8   82.29    4.18
   0  -4   8   87.33    4.19
   0   4   8   94.82    4.44
   0  -4   8   84.27    4.41
   0   4   8   84.91    4.42
   0  -4   8   91.39    4.44
   0  -4   8   79.97    4.26
   0  -4   8   96.55    4.44
   0   4   8   88.74    4.40
   0  -4   9   10.10    1.01
   0  -4   9   13.27    0.73
   0  -4   9    3.69    0.89
   0  -4   9    9.48    1.02
   0   4   9   11.18    1.01
   0   4   9   16.31    1.13
   0   4  -9   15.60    0.72
   0   4   9   14.51    0.69
   0   4   9    6.17    0.91
   0   4  10   12.75    1.04
   0  -4  10   11.96    1.06
   0   4  10   12.28    1.06
   0  -4  10    9.85    0.99
   0   4  10    9.63    0.96
   0  -4  10   10.62    1.01
   0  -4  10   10.77    1.04
   0  -4  11    1.65    0.71
   0  -4  11    0.41    0.63
   0   4  11    1.61    0.71
   0  -4  11    2.32    0.75
   0   4  11    3.81    0.79
   0  -4  11    2.42    0.66
   0   4  11    1.37    0.65
   0  -4  12   17.77    1.42
   0   4  12   21.53    1.48
   0  -4  12   17.41    1.44
   0  -4  12   17.12    1.44
   0  -4  12   19.04    1.47
   0   4  12   19.67    1.47
   0   4  13    1.07    0.72
   0  -4  13    1.27    0.74
   0  -4  13    0.53    0.69
   0  -4  13    0.58    0.68
   0  -4  13    2.68    0.72
   0   4  13    1.99    0.25
   0   4  13    1.02    0.25
   0   4  13    2.15    0.78
   0  -4  13    1.53    0.27
   0   4  14   36.44    1.80
   0  -4  14   37.56    1.79
   0   4  14   37.69    1.79
   0  -4  14   38.84    1.80
   0   4  14   34.74    1.79
   0  -4  14   39.63    2.42
   0   4  14   34.51    2.32
   0  -4  14   31.91    2.27
   0  -4  14   32.26    2.33
   0   4  14   37.92    2.33
   0   4  14   33.05    1.79
   0   4  14   35.53    1.81
   0   4  15    0.52    0.32
   0  -4  15    0.61    0.72
   0  -4  15    1.21    0.31
   0   4  15    0.59    0.26
   0  -4  15    0.57    0.28
   0   4  15    2.28    0.85
   0  -4  15    1.16    0.93
   0   4  15    1.00    0.28
   0   4  15    0.60    0.82
   0   4  15    0.09    0.26
   0   4  15   -0.18    0.36
   0   4  16   42.26    2.27
   0  -4  16   46.55    2.88
   0   4  16   42.19    2.83
   0   4  16   48.18    2.26
   0  -4  16   37.49    2.67
   0   4  16   45.02    2.81
   0  -4  16   45.10    2.25
   0   4  16   45.76    2.25
   0  -4  16   47.70    2.25
   0   4  16   45.77    2.25
   0   4  16   44.54    2.24
   0  -4  17    0.92    0.37
   0   4  17    1.23    0.29
   0   4  17    2.85    0.32
   0  -4  17    2.65    0.96
   0   4  17    2.01    0.86
   0   4  17    1.35    0.29
   0  -4  17    1.06    0.32
   0  -4  17    1.98    0.35
   0  -4  17    1.93    0.32
   0   4  17    1.53    0.31
   0   4  17    0.81    0.40
   0  -4  18    0.35    0.34
   0  -4  18    0.12    0.29
   0   4  18    0.29    0.29
   0  -4  18    0.32    0.34
   0  -4  18    0.90    0.87
   0   4  18    0.49    0.80
   0   4  18    0.03    0.30
   0   4  18    0.01    0.25
   0  -4  18    0.05    0.33
   0  -4  18   -0.32    0.38
   0   4  18    0.11    0.27
   0  -4  19    0.65    0.33
   0   4  19    0.34    0.25
   0   4  19    0.79    0.30
   0   4  19    0.60    0.28
   0  -4  19    0.83    0.32
   0  -4  19    0.25    0.29
   0   4  19    0.33    0.24
   0  -4  19    0.33    0.31
   0  -4  20    3.00    0.32
   0   4  20    2.60    0.29
   0  -4  20    2.64    0.33
   0  -4  20    2.20    0.28
   0   4  20    2.89    0.29
   0  -4  20    2.98    0.32
   0  -4  21    0.05    0.25
   0  -4  21   -0.01    0.26
   0  -4  21    0.08    0.29
   0  -4  21    0.04    0.24
   0   4  21    0.13    0.25
   0   4  21   -0.10    0.24
   0  -4  22    1.36    0.24
   0  -4  22    1.32    0.22
   0   4  22    1.48    0.24
   0   4  22    1.24    0.23
   0  -4  22    1.75    0.28
   0  -4  22    1.60    0.23
   0   4  23    0.22    0.18
   0  -4  23    0.40    0.21
   0   4  23    0.05    0.17
   0  -4  23    0.09    0.16
   0  -4  24    1.14    0.15
   0  -4  24    1.17    0.15
   0   4  24    1.07    0.14
   0  -5   0   -0.33    0.31
   0   5   0   -0.02    0.38
   0   5  -1    0.09    0.34
   0  -5   1   -0.05    0.37
   0  -5  -1    0.72    0.48
   0  -5  -1    0.05    0.34
   0   5  -2   -0.14    0.15
   0   5  -2   -0.05    0.37
   0   5   2   -0.16    0.35
   0  -5  -2    0.04    0.16
   0  -5   2    0.13    0.51
   0  -5  -2   -0.04    0.48
   0  -5   2   -0.12    0.17
   0   5   2   -0.19    0.15
   0  -5   2   -0.09    0.39
   0  -5  -2   -0.03    0.25
   0   5   2   -1.17    0.68
   0  -5   2   -0.02    0.34
   0  -5  -2   -0.26    0.36
   0  -5   3    0.07    0.45
   0  -5  -3   -0.02    0.27
   0  -5   3    0.49    0.47
   0  -5  -3    0.29    0.36
   0   5   3    0.39    0.60
   0  -5   3    0.19    0.33
   0   5   3    0.19    0.32
   0   5  -3    0.14    0.34
   0  -5  -3    0.05    0.23
   0   5  -3    0.05    0.20
   0   5   3    0.09    0.22
   0  -5   3    0.25    0.26
   0  -5  -4    0.17    0.29
   0  -5   4   -0.30    0.45
   0  -5   4    0.09    0.48
   0   5   4   -0.41    0.60
   0  -5   4    0.07    0.29
   0  -5  -4    0.24    0.32
   0   5   4   -0.25    0.27
   0  -5   4    0.18    0.31
   0   5  -4    0.11    0.23
   0  -5  -4    0.08    0.29
   0   5  -4    0.21    0.32
   0   5   4   -0.21    0.33
   0  -5   5   -0.31    0.48
   0  -5  -5   -0.35    0.31
   0   5   5    0.68    0.59
   0  -5   5   -0.02    0.30
   0   5   5   -0.13    0.33
   0  -5   5    0.08    0.37
   0   5   5    0.09    0.33
   0   5  -5   -0.10    0.29
   0  -5  -5    0.16    0.35
   0   5  -5    0.57    0.32
   0   5   6   -0.96    0.62
   0  -5   6   -0.12    0.50
   0  -5  -6   -0.14    0.32
   0  -5   6   -0.24    0.31
   0   5   6    0.17    0.30
   0   5  -6   -0.05    0.32
   0  -5   6   -0.03    0.46
   0   5   6    0.13    0.44
   0   5   7    0.34    0.50
   0  -5   7    0.04    0.50
   0  -5   7    0.25    0.56
   0  -5   7    0.60    0.61
   0  -5   7    0.05    0.29
   0  -5  -7    0.02    0.30
   0   5   7   -0.05    0.32
   0   5  -7    0.27    0.35
   0   5   7    1.27    0.72
   0  -5   8    0.32    0.57
   0   5   8   -0.22    0.55
   0  -5   8    0.06    0.68
   0  -5   8   -0.05    0.53
   0  -5   8   -0.08    0.33
   0  -5   8    0.31    0.58
   0  -5   8    0.04    0.22
   0  -5  -8    0.08    0.26
   0   5  -8    0.04    0.31
   0   5   8   -0.25    0.26
   0   5   8    0.11    0.71
   0   5   9   -0.51    0.58
   0  -5   9    0.16    0.56
   0  -5   9    0.05    0.56
   0  -5   9   -0.97    0.72
   0  -5   9   -0.17    0.61
   0  -5   9   -0.11    0.21
   0   5  -9    0.08    0.27
   0   5   9    0.22    0.23
   0   5   9    0.35    0.64
   0   5  10   -0.41    0.60
   0  -5  10   -0.72    0.63
   0   5  10    0.63    0.73
   0  -5  10   -0.13    0.59
   0  -5  10   -0.36    0.75
   0  -5  10   -0.31    0.59
   0  -5  11    0.07    0.64
   0   5  11    0.20    0.66
   0   5  11   -0.27    0.68
   0  -5  11    0.28    0.63
   0  -5  11    0.39    0.72
   0  -5  11   -0.07    0.65
   0   5  12    0.72    0.71
   0   5  12   -0.66    0.65
   0  -5  12    0.45    0.68
   0  -5  12   -0.31    0.66
   0  -5  12   -0.17    0.69
   0  -5  12    0.64    0.68
   0  -5  13    0.37    0.27
   0  -5  13    0.54    0.70
   0  -5  13   -0.26    0.77
   0  -5  13    0.17    0.68
   0   5  13   -0.04    0.23
   0  -5  13    0.08    0.27
   0  -5  13   -0.11    0.24
   0   5  13   -0.64    0.76
   0  -5  13    0.58    0.80
   0   5  13    0.29    0.24
   0   5  13   -0.31    0.78
   0   5  13   -0.04    0.24
   0   5  13   -0.21    0.24
   0  -5  14    0.35    0.79
   0   5  14   -0.09    0.76
   0  -5  14    0.03    0.25
   0  -5  14   -0.23    0.29
   0   5  14    0.04    0.25
   0  -5  14    0.22    0.30
   0   5  14    0.10    0.28
   0   5  14    0.33    0.83
   0  -5  14   -0.36    0.76
   0   5  14   -0.13    0.26
   0  -5  15    0.03    0.27
   0   5  15   -0.08    0.26
   0  -5  15   -0.12    0.31
   0   5  15   -0.15    0.28
   0  -5  15    0.74    0.79
   0   5  15   -0.53    0.30
   0   5  15    0.26    0.80
   0   5  15   -0.46    0.81
   0  -5  15    0.66    0.86
   0  -5  16   -0.10    0.83
   0   5  16    0.10    0.78
   0  -5  16   -0.09    0.69
   0   5  16   -0.31    0.26
   0  -5  16   -0.27    0.27
   0  -5  16    0.13    0.33
   0   5  16   -0.29    0.29
   0   5  16   -0.14    0.34
   0   5  16    1.25    0.81
   0  -5  16   -0.10    0.37
   0   5  17    0.29    0.81
   0  -5  17   -0.68    0.87
   0   5  17    0.26    0.37
   0  -5  17   -0.09    0.70
   0   5  17   -0.01    0.25
   0   5  17    0.06    0.30
   0  -5  17    0.16    0.29
   0  -5  17    0.68    0.35
   0   5  17    0.13    0.26
   0   5  17   -0.36    0.85
   0  -5  17    0.41    0.40
   0  -5  18    0.27    0.29
   0  -5  18    0.28    0.33
   0   5  18    0.24    0.28
   0  -5  18   -0.11    0.35
   0   5  18    0.13    0.23
   0   5  18   -0.21    0.28
   0   5  18   -0.03    0.36
   0  -5  18    0.29    0.36
   0  -5  19   -0.18    0.33
   0   5  19    0.05    0.27
   0  -5  19    0.01    0.27
   0  -5  19   -0.45    0.32
   0   5  19    0.14    0.29
   0  -5  19    0.24    0.36
   0   5  19    0.18    0.11
   0  -5  20   -0.19    0.29
   0  -5  20    0.16    0.34
   0   5  20   -0.42    0.26
   0  -5  20   -0.10    0.25
   0  -5  20    0.29    0.31
   0   5  20    0.10    0.26
   0  -5  21   -0.25    0.26
   0  -5  21   -0.01    0.25
   0  -5  21    0.08    0.30
   0   5  21    0.03    0.25
   0  -5  21    0.21    0.22
   0   5  21   -0.06    0.23
   0  -5  21    0.12    0.29
   0  -5  22   -0.02    0.22
   0  -5  22    0.28    0.21
   0  -5  22   -0.19    0.26
   0  -5  22   -0.09    0.25
   0  -5  22    0.33    0.20
   0   5  22   -0.08    0.21
   0   5  22   -0.01    0.18
   0  -5  23    0.41    0.14
   0   5  23    0.13    0.14
   0  -5  23    0.08    0.15
   0   5  23   -0.18    0.18
   0  -5  23    0.06    0.20
   0  -5  24    0.08    0.11
   0   5  24   -0.22    0.10
   0  -6   0 1511.06   72.63
   0   6   0 1530.98   72.63
   0  -6   0 1506.83   72.59
   0  -6  -1    4.53    0.52
   0   6  -1    6.11    0.54
   0  -6   2  354.39   17.81
   0  -6  -2  363.59   17.91
   0  -6   2  416.76   18.03
   0  -6   2  410.64   18.01
   0  -6   2  395.45   17.99
   0  -6  -2  415.11   18.00
   0   6   2  401.46   17.99
   0   6  -2  408.39   18.00
   0  -6  -2  366.71   17.81
   0   6   2  403.88   18.15
   0  -6   3   -0.04    0.49
   0  -6  -3    0.34    0.27
   0  -6   3    0.92    0.50
   0  -6  -3    0.91    0.41
   0   6   3    0.95    0.72
   0  -6   3    1.32    0.40
   0   6  -3    1.38    0.42
   0   6  -3    1.40    0.19
   0   6   3    1.10    0.38
   0  -6  -3    1.38    0.22
   0  -6   3    0.69    0.22
   0   6   3    1.17    0.20
   0   6   4   50.01    2.39
   0  -6   4   48.75    2.40
   0  -6   4   49.24    2.58
   0  -6   4   49.78    2.55
   0  -6   4   45.76    2.47
   0  -6  -4   47.29    2.47
   0   6  -4   43.45    2.38
   0   6  -4   47.05    2.48
   0   6   4   47.03    2.47
   0  -6  -4   47.90    2.39
   0   6   4   45.93    2.66
   0   6   5    7.28    0.64
   0  -6   5    7.50    0.66
   0  -6   5    7.16    0.81
   0  -6   5    3.75    0.76
   0  -6   5   11.25    0.74
   0  -6  -5   10.43    0.73
   0   6  -5   11.19    0.66
   0   6  -5   11.67    0.75
   0  -6  -5   11.64    0.69
   0   6   5   11.42    0.74
   0   6   5   11.73    1.03
   0   6   6   40.51    2.25
   0  -6   6   44.29    2.28
   0  -6   6   43.71    2.46
   0  -6   6   43.25    2.38
   0  -6  -6   41.08    2.24
   0  -6   6   40.70    2.24
   0   6   6   45.50    2.27
   0   6  -6   42.22    2.25
   0   6   6   44.62    2.48
   0   6   7    9.00    0.79
   0  -6   7    7.06    0.76
   0  -6   7    6.75    0.87
   0  -6   7   11.52    0.71
   0  -6  -7   10.91    0.69
   0   6  -7   12.29    0.73
   0   6   7   12.43    0.74
   0   6   7   12.54    1.07
   0   6   8  132.50    6.47
   0  -6   8  128.88    6.47
   0  -6   8  124.07    6.51
   0  -6   8  122.12    6.53
   0  -6   8  135.01    6.36
   0  -6  -8  125.17    6.34
   0   6   8  131.77    6.37
   0   6  -8  128.03    6.36
   0   6   8  132.47    6.60
   0   6   9   62.57    3.28
   0  -6   9   61.27    3.30
   0  -6   9   17.67    3.10
   0  -6   9   47.60    3.36
   0  -6   9   50.69    3.32
   0  -6   9   83.70    3.16
   0   6   9   80.83    3.52
   0   6   9   84.64    3.18
   0   6  -9   83.27    3.18
   0  -6  10    6.03    0.77
   0  -6  10    4.54    0.84
   0  -6  10    4.64    0.81
   0   6  10    4.69    0.69
   0  -6  10    5.29    0.76
   0   6  10    4.27    0.85
   0  -6  11    1.00    0.79
   0  -6  11    1.18    0.69
   0   6  11    1.31    0.78
   0   6  11    1.03    0.65
   0  -6  11    2.22    0.68
   0  -6  11    0.91    0.64
   0  -6  12  319.88   16.92
   0   6  12  336.23   16.93
   0   6  12  353.46   16.53
   0   6  12  343.81   16.52
   0  -6  12  320.82   17.02
   0  -6  12  317.78   16.97
   0   6  12  309.64   16.94
   0   6  12  355.58   16.53
   0   6  12  347.34   16.52
   0   6  12  331.38   16.52
   0  -6  12  349.91   16.53
   0  -6  12  351.50   16.52
   0  -6  12  290.67   16.94
   0  -6  13   42.76    2.17
   0  -6  13   59.35    2.20
   0  -6  13   49.43    2.73
   0   6  13   46.94    2.71
   0   6  13   39.64    2.17
   0  -6  13   37.16    2.69
   0  -6  13   17.49    2.47
   0   6  13   68.36    2.93
   0   6  13   29.93    2.18
   0   6  13   62.52    2.19
   0   6  13   61.69    2.20
   0  -6  13   30.62    2.18
   0   6  13   41.46    2.17
   0  -6  13   48.32    2.80
   0   6  14    0.10    0.28
   0  -6  14   -0.68    0.80
   0   6  14    0.18    0.23
   0  -6  14    0.02    0.30
   0  -6  14    0.14    0.25
   0  -6  14    0.13    0.30
   0   6  14    0.19    0.27
   0   6  14    0.20    0.26
   0   6  14    0.59    0.73
   0  -6  14    0.77    0.74
   0   6  14    0.54    0.32
   0   6  14   -0.43    0.83
   0   6  15    0.33    0.29
   0  -6  15   -0.19    0.76
   0   6  15    0.41    0.24
   0  -6  15    0.49    0.34
   0  -6  15    0.35    0.26
   0  -6  15    0.03    0.32
   0   6  15    0.69    0.27
   0   6  15   -0.80    0.87
   0  -6  15    0.72    0.72
   0   6  15   -0.97    0.77
   0   6  15    0.35    0.34
   0  -6  16   10.71    0.69
   0   6  16   11.22    0.67
   0  -6  16    8.28    1.11
   0   6  16   10.54    1.23
   0   6  16   10.20    1.22
   0  -6  16    8.93    1.18
   0  -6  16   11.19    0.68
   0   6  16   11.75    0.64
   0  -6  16   11.22    0.67
   0   6  16   10.58    0.63
   0  -6  16   11.03    0.64
   0  -6  17    3.60    0.49
   0  -6  17    5.34    0.99
   0   6  17    8.29    1.07
   0   6  17    5.29    0.50
   0  -6  17    4.13    0.91
   0   6  17    9.56    1.14
   0  -6  17    2.78    0.48
   0  -6  17    4.48    0.47
   0   6  17    7.25    0.44
   0  -6  17    7.33    0.45
   0   6  17    8.82    0.46
   0  -6  17    7.93    0.49
   0  -6  18    0.01    0.32
   0   6  18    0.04    0.37
   0   6  18    0.11    0.27
   0  -6  18   -0.03    0.38
   0   6  18    0.12    0.25
   0  -6  18    0.49    0.35
   0  -6  18   -0.02    0.25
   0  -6  19    0.31    0.37
   0  -6  19    0.01    0.35
   0   6  19    0.10    0.25
   0  -6  19   -0.09    0.25
   0  -6  19   -0.10    0.33
   0   6  19    0.13    0.26
   0  -6  20   -0.29    0.31
   0  -6  20    0.19    0.23
   0   6  20   -0.35    0.22
   0  -6  20   -0.02    0.32
   0  -6  20    0.01    0.30
   0   6  20   -0.10    0.26
   0  -6  21   -0.01    0.30
   0  -6  21    0.74    0.21
   0  -6  21    0.56    0.29
   0   6  21    0.18    0.19
   0  -6  21    0.37    0.26
   0  -6  21    0.45    0.27
   0   6  21    0.48    0.24
   0  -6  22    0.24    0.25
   0  -6  22    0.35    0.17
   0   6  22    0.62    0.16
   0  -6  22    0.36    0.22
   0  -6  22    0.25    0.21
   0  -6  22    0.07    0.25
   0   6  22    0.31    0.20
   0   6  23    0.79    0.17
   0  -6  23    0.83    0.18
   0  -6  23    0.36    0.14
   0  -6  23    0.20    0.19
   0   7   0    0.24    0.42
   0  -7   0    0.41    0.34
   0  -7   0    0.80    0.42
   0   7  -1   -0.03    0.41
   0  -7  -1   -0.03    0.41
   0  -7   1    0.10    0.41
   0  -7   2   -0.18    0.57
   0  -7  -2    0.19    0.26
   0   7   2    0.06    0.83
   0  -7   2   -0.28    0.42
   0  -7  -2    0.35    0.44
   0   7   2   -0.03    0.43
   0   7  -2    0.14    0.44
   0  -7   2   -0.37    0.46
   0  -7   3    0.33    0.50
   0  -7   3    0.62    0.60
   0   7   3   -0.06    0.82
   0  -7  -3    0.32    0.42
   0  -7   3   -0.39    0.44
   0   7  -3    0.39    0.43
   0  -7  -3    0.39    0.16
   0   7  -3    0.16    0.13
   0   7   3   -0.14    0.42
   0   7   3   -0.03    0.13
   0  -7   3    1.00    0.17
   0  -7   4    0.08    0.59
   0  -7  -4    0.21    0.44
   0  -7   4   -0.14    0.45
   0   7   4    0.51    0.83
   0  -7  -4    0.01    0.22
   0   7   4    0.53    0.45
   0   7  -4   -0.04    0.44
   0   7  -4   -0.13    0.19
   0   7   4    0.10    0.21
   0  -7   4    0.06    0.27
   0  -7   5   -0.68    0.66
   0  -7   5   -0.18    0.65
   0  -7  -5    0.11    0.44
   0   7   5   -0.64    0.83
   0  -7   5   -0.04    0.43
   0   7  -5   -0.21    0.44
   0   7   5    0.11    0.45
   0   7  -5    0.49    0.26
   0   7   5    0.45    0.28
   0  -7   5   -0.19    0.32
   0  -7   6   -0.08    0.39
   0   7   6    0.16    0.35
   0  -7   6    0.06    0.64
   0  -7   6   -0.05    0.61
   0  -7  -6   -0.21    0.39
   0  -7   6    0.04    0.40
   0   7   6   -0.07    0.41
   0   7  -6    0.14    0.42
   0   7   6   -0.06    0.82
   0  -7   7    0.52    0.45
   0   7   7    0.07    0.40
   0  -7   7    0.19    0.53
   0  -7   7    0.70    0.68
   0  -7   7    0.34    0.65
   0  -7  -7    0.27    0.40
   0  -7   7    0.11    0.41
   0   7   7    0.22    0.44
   0   7  -7   -0.04    0.41
   0   7   7   -0.46    0.80
   0   7   8   -0.20    0.45
   0  -7   8   -0.04    0.47
   0  -7   8   -0.16    0.53
   0  -7   8    0.70    0.65
   0  -7   8   -0.43    0.63
   0  -7   8   -0.03    0.35
   0  -7  -8   -0.29    0.38
   0   7   8    0.15    0.36
   0   7  -8   -0.24    0.37
   0   7   8   -0.88    0.73
   0   7   9    0.29    0.49
   0  -7   9    0.20    0.54
   0  -7   9    0.86    0.59
   0  -7   9    1.03    0.62
   0  -7   9   -0.03    0.31
   0   7   9   -0.71    0.76
   0   7   9    0.07    0.31
   0  -7  10   -0.08    0.70
   0  -7  10    0.41    0.58
   0  -7  10    0.30    0.60
   0  -7  10    0.11    0.55
   0   7  10    0.60    0.55
   0   7  10    0.37    0.75
   0  -7  11   -0.23    0.63
   0  -7  11    0.71    0.78
   0   7  11   -0.94    0.87
   0  -7  11    0.38    0.60
   0   7  11    0.25    0.60
   0  -7  11   -0.16    0.68
   0   7  12   -0.20    0.28
   0   7  12    0.16    0.24
   0   7  12    0.15    0.24
   0   7  12    0.41    0.64
   0  -7  12    0.49    0.65
   0   7  12   -0.06    0.25
   0  -7  12    0.43    0.69
   0  -7  12   -0.85    0.82
   0   7  12    0.25    0.77
   0   7  12   -0.05    0.30
   0  -7  12   -0.08    0.27
   0  -7  12    0.03    0.30
   0  -7  12    0.09    0.69
   0  -7  13    0.01    0.31
   0   7  13    0.32    0.27
   0   7  13    0.11    0.27
   0   7  13    0.18    0.27
   0  -7  13    0.49    0.82
   0  -7  13    0.63    0.34
   0   7  13    0.45    0.24
   0  -7  13    0.39    0.23
   0   7  13    0.23    0.34
   0   7  13   -0.74    0.75
   0  -7  13   -0.23    0.74
   0   7  13    0.65    0.34
   0   7  13   -0.35    0.83
   0  -7  14    0.32    0.72
   0   7  14   -0.32    0.69
   0  -7  14    0.30    0.85
   0   7  14   -0.20    0.23
   0  -7  14    0.19    0.24
   0  -7  14    0.02    0.33
   0  -7  14    0.10    0.32
   0   7  14   -0.08    0.27
   0   7  14   -0.09    0.27
   0   7  14    0.16    0.29
   0   7  14   -0.62    0.80
   0   7  14   -0.30    0.33
   0   7  15    0.08    0.65
   0  -7  15   -0.50    0.75
   0  -7  15   -0.20    0.74
   0   7  15   -0.25    0.24
   0  -7  15    0.20    0.26
   0  -7  15   -0.20    0.33
   0  -7  15   -0.24    0.34
   0   7  15   -0.12    0.27
   0   7  15   -0.04    0.29
   0   7  15   -0.91    0.79
   0  -7  15   -0.01    0.34
   0   7  15    0.17    0.35
   0  -7  16    0.08    0.77
   0   7  16   -1.17    0.79
   0   7  16    0.10    0.31
   0   7  16   -0.03    0.42
   0  -7  16    0.06    0.37
   0   7  16    0.01    0.29
   0   7  16   -0.36    0.82
   0  -7  16    0.18    0.35
   0   7  16    0.27    0.25
   0  -7  16    0.18    0.25
   0  -7  16    0.30    0.34
   0  -7  16    0.40    0.70
   0  -7  17    0.29    0.35
   0   7  17   -0.01    0.28
   0   7  17    0.33    0.25
   0  -7  17   -0.25    0.25
   0  -7  17    0.35    0.34
   0  -7  17    0.01    0.37
   0   7  17   -0.17    0.34
   0   7  18    0.03    0.27
   0   7  18   -0.09    0.24
   0  -7  18   -0.61    0.35
   0  -7  18   -0.13    0.24
   0  -7  18   -0.01    0.36
   0   7  18   -0.37    0.38
   0  -7  19   -0.01    0.34
   0   7  19   -0.13    0.22
   0  -7  19    0.17    0.22
   0  -7  19   -0.17    0.31
   0  -7  19   -0.33    0.33
   0   7  19   -0.25    0.26
   0  -7  20    0.10    0.31
   0   7  20   -0.08    0.20
   0  -7  20    0.07    0.21
   0  -7  20    0.13    0.32
   0  -7  20    0.42    0.29
   0   7  20    0.02    0.24
   0  -7  21    0.05    0.26
   0  -7  21    0.09    0.26
   0  -7  21    0.14    0.27
   0  -7  21   -0.18    0.28
   0  -7  21    0.23    0.18
   0   7  21   -0.24    0.22
   0  -7  22    0.28    0.23
   0  -7  22   -0.13    0.21
   0  -7  22    0.24    0.20
   0  -7  22    0.31    0.12
   0   7  22   -0.01    0.19
   0  -7  22   -0.13    0.22
   0  -7  23    0.10    0.13
   0  -7  23    0.05    0.16
   0  -7  23   -0.09    0.15
   0   7  23   -0.11    0.13
   0  -8   0  409.67   19.52
   0   8   0  395.39   19.51
   0   8   1    2.18    1.02
   0  -8  -1    3.60    0.56
   0  -8   1    2.04    0.50
   0  -8   2   18.03    1.18
   0  -8   2   19.63    1.27
   0  -8   2   17.29    1.17
   0  -8  -2   16.74    1.17
   0   8  -2   17.04    1.17
   0   8   2   17.14    1.17
   0   8   2   16.15    1.50
   0  -8   3   56.27    2.53
   0  -8  -3   52.91    2.52
   0   8   3   56.75    2.53
   0   8  -3   58.56    2.55
   0   8   3   49.62    2.82
   0   8   4  254.08   12.38
   0  -8   4  278.35   12.69
   0  -8   4  277.09   12.67
   0  -8  -4  266.29   12.62
   0  -8   4  257.45   12.61
   0   8  -4  251.62   12.39
   0   8   4  261.78   12.61
   0   8  -4  265.62   12.62
   0   8   4  257.92   12.83
   0  -8   5    3.32    0.71
   0  -8  -5    3.81    0.58
   0   8   5    2.77    0.95
   0  -8   5    3.86    0.59
   0   8   5    3.97    0.57
   0   8  -5    3.95    0.59
   0   8   5    3.83    0.34
   0  -8   6  189.30    9.63
   0   8   6  195.80    9.63
   0  -8   6  215.15    9.92
   0  -8   6  191.44    9.85
   0  -8   6  206.78    9.77
   0  -8  -6  198.58    9.75
   0   8   6  199.41    9.76
   0   8  -6  204.22    9.77
   0   8   6  199.86    9.98
   0  -8   7   12.43    0.84
   0   8   7   12.85    0.83
   0  -8   7    8.54    1.06
   0  -8   7    2.56    0.84
   0  -8   7    7.57    1.03
   0  -8  -7   16.54    0.95
   0  -8   7   16.52    0.98
   0   8  -7   16.86    0.98
   0   8   7   17.68    0.98
   0   8   7   16.14    1.29
   0  -8   8   61.87    3.09
   0   8   8   59.68    3.07
   0  -8   8   56.67    3.21
   0  -8   8   56.01    3.32
   0  -8   8   63.07    3.31
   0  -8   8   61.57    3.11
   0  -8  -8   57.11    3.07
   0   8   8   59.45    3.11
   0   8  -8   55.01    3.08
   0   8   8   58.95    3.35
   0  -8   9    0.18    0.46
   0   8   9    0.26    0.42
   0  -8   9   -0.19    0.52
   0  -8   9    0.07    0.66
   0  -8   9    0.08    0.36
   0  -8  -9   -0.47    0.35
   0   8   9    0.31    0.77
   0   8   9   -0.13    0.38
   0  -8  10   34.74    2.20
   0   8  10   42.49    2.41
   0   8  10   35.01    2.08
   0  -8  10   37.10    2.11
   0  -8  10   34.25    2.27
   0   8  11    0.06    0.26
   0   8  11    0.02    0.22
   0   8  11   -0.10    0.27
   0  -8  11    0.83    0.57
   0   8  11    0.51    0.56
   0   8  11    0.06    0.21
   0  -8  11    0.08    0.63
   0  -8  11   -0.57    0.87
   0   8  11    0.93    0.76
   0  -8  11    0.15    0.30
   0  -8  11    0.21    0.27
   0  -8  11    0.70    0.69
   0   8  12   58.53    3.39
   0  -8  12   61.84    3.43
   0   8  12   61.62    3.04
   0  -8  12   50.06    3.48
   0  -8  12   55.27    3.59
   0   8  12   64.06    3.06
   0   8  12   64.78    3.06
   0   8  12   61.38    3.04
   0   8  12   59.22    3.04
   0  -8  12   64.49    3.05
   0  -8  12   65.94    3.05
   0   8  12   54.66    3.53
   0   8  13   27.15    1.63
   0   8  13   19.73    1.13
   0  -8  13   17.44    1.71
   0   8  13   12.52    1.15
   0   8  13   14.44    1.15
   0   8  13   32.38    1.16
   0   8  13   31.02    1.16
   0  -8  13   17.37    1.15
   0  -8  13   30.35    1.18
   0   8  13   34.88    1.94
   0   8  14    0.56    0.28
   0  -8  14    2.42    0.89
   0  -8  14    1.17    0.37
   0   8  14    1.15    0.23
   0  -8  14    0.82    0.34
   0   8  14    0.80    0.33
   0   8  14    1.32    0.28
   0   8  14    1.46    0.30
   0  -8  14    1.31    0.34
   0   8  14    0.51    0.62
   0   8  14    1.39    0.85
   0  -8  15    6.34    0.46
   0   8  15    5.80    0.84
   0   8  15    4.85    0.40
   0  -8  15    5.50    1.01
   0   8  15    8.34    1.06
   0  -8  15    3.99    0.42
   0  -8  15    2.84    0.42
   0   8  15    5.04    0.35
   0   8  15    2.83    0.46
   0  -8  15    2.34    0.43
   0   8  15    6.65    0.41
   0  -8  16    8.40    0.48
   0   8  16    7.93    0.48
   0  -8  16    7.71    1.09
   0   8  16    5.71    1.06
   0  -8  16    7.88    0.58
   0  -8  16    7.93    0.55
   0   8  16    7.72    0.52
   0   8  16    8.97    0.54
   0  -8  16    7.61    0.57
   0   8  16    6.71    0.61
   0  -8  17    9.23    0.48
   0   8  17    7.65    0.48
   0  -8  17    4.33    0.55
   0  -8  17   10.11    0.56
   0   8  17   10.73    0.53
   0   8  17    6.59    0.54
   0  -8  17    4.19    0.56
   0  -8  18   27.27    1.42
   0   8  18   27.38    1.37
   0  -8  18   28.08    1.37
   0   8  18   28.23    1.39
   0  -8  18   27.73    1.41
   0   8  18   25.93    1.41
   0   8  19    0.07    0.10
   0  -8  19    0.85    0.20
   0  -8  19    1.22    0.34
   0   8  19    1.23    0.26
   0  -8  19    0.31    0.31
   0  -8  20   10.47    0.61
   0   8  20   10.67    0.58
   0  -8  20   10.13    0.55
   0  -8  20   10.34    0.61
   0  -8  21    0.21    0.25
   0  -8  21    0.39    0.24
   0  -8  21   -0.20    0.25
   0  -8  21    0.30    0.26
   0   8  21    0.16    0.20
   0   8  22   -0.02    0.17
   0  -8  22   -0.04    0.19
   0  -8  22    0.31    0.19
   0  -8  22    0.00    0.20
   0   8  23    0.88    0.12
   0  -9   0    0.10    0.53
   0   9   0    0.15    0.51
   0   9   1   -0.56    1.01
   0  -9  -1    0.34    0.51
   0   9  -1   -0.15    0.54
   0  -9   1    0.04    0.42
   0  -9   2    0.81    0.73
   0  -9   2   -0.10    0.53
   0   9   2   -0.50    1.11
   0  -9  -2   -0.10    0.55
   0   9   2    0.24    0.51
   0   9  -2    0.29    0.52
   0  -9   2    0.23    0.47
   0  -9   3    0.11    0.70
   0   9   3    0.51    1.03
   0  -9   3    0.49    0.51
   0  -9  -3   -0.19    0.53
   0   9   3    0.05    0.53
   0   9  -3    0.34    0.51
   0  -9   3   -0.36    0.54
   0  -9   4    0.16    0.67
   0   9   4    0.51    0.91
   0  -9  -4    0.44    0.50
   0  -9   4    0.10    0.48
   0   9  -4    0.24    0.49
   0   9   4    0.34    0.53
   0  -9   4   -0.39    0.60
   0  -9   5    1.74    0.70
   0  -9   5   -0.10    0.52
   0   9   5    0.17    0.96
   0  -9  -5    0.63    0.51
   0   9  -5    0.64    0.53
   0   9   5   -0.15    0.49
   0  -9   5   -0.12    0.61
   0  -9   6   -0.06    0.63
   0  -9   6    0.70    0.48
   0   9   6    0.08    0.86
   0  -9  -6    0.34    0.46
   0   9   6   -0.55    0.50
   0   9  -6    0.35    0.51
   0  -9   6    0.54    0.66
   0  -9   7    0.22    0.69
   0  -9   7    0.28    0.53
   0  -9   7    0.21    0.64
   0  -9   7    0.20    0.45
   0  -9  -7   -0.14    0.45
   0   9  -7   -0.25    0.45
   0   9   7   -0.25    0.49
   0   9   7   -0.75    0.88
   0   9   8    0.45    0.30
   0  -9   8    0.16    0.69
   0  -9   8   -0.06    0.48
   0  -9   8    0.15    0.68
   0  -9   8   -0.20    0.43
   0  -9  -8   -0.09    0.40
   0   9   8    0.41    0.46
   0   9  -8   -0.29    0.43
   0   9   8    0.08    0.79
   0   9   9   -0.12    0.35
   0  -9   9   -0.08    0.67
   0  -9   9    0.26    0.75
   0  -9   9    0.41    0.57
   0   9   9    0.61    0.44
   0  -9   9   -0.05    0.41
   0  -9  -9   -0.13    0.40
   0   9   9    0.26    0.77
   0   9  10   -0.14    0.25
   0   9  10   -0.80    0.83
   0   9  10   -0.12    0.21
   0  -9  10   -0.30    0.59
   0  -9  10   -0.37    0.30
   0   9  10   -0.06    0.21
   0   9  10   -0.18    0.41
   0  -9  10    0.35    0.69
   0   9  10    0.08    0.26
   0  -9  11    0.09    0.33
   0   9  11   -0.19    0.28
   0   9  11    0.20    0.23
   0   9  11    0.09    0.85
   0  -9  11   -0.25    0.62
   0   9  11   -0.04    0.28
   0   9  11    0.31    0.23
   0  -9  12   -0.14    0.37
   0  -9  12   -0.21    0.81
   0   9  12   -0.17    0.31
   0   9  12   -0.22    0.25
   0   9  12    0.09    0.85
   0   9  12    0.01    0.32
   0   9  12    0.10    0.27
   0   9  12   -0.01    0.25
   0  -9  13   -0.12    0.34
   0  -9  13    0.13    0.39
   0  -9  13   -0.42    0.77
   0   9  13    0.15    0.33
   0   9  13   -0.25    0.34
   0  -9  13   -0.07    0.33
   0   9  13    0.12    0.26
   0   9  13    0.04    0.28
   0   9  13   -0.05    0.28
   0   9  13   -0.09    0.86
   0   9  14   -0.07    0.29
   0  -9  14   -0.19    0.39
   0   9  14    0.66    0.83
   0  -9  14    0.32    0.83
   0   9  14   -0.17    0.29
   0   9  14    0.06    0.27
   0  -9  14    0.15    0.32
   0   9  14    0.26    0.35
   0  -9  14   -0.32    0.35
   0   9  15   -0.10    0.31
   0  -9  15   -0.49    0.37
   0   9  15    0.09    0.76
   0   9  15   -0.20    0.27
   0   9  15    0.02    0.29
   0  -9  15   -0.03    0.34
   0   9  15    0.31    0.38
   0  -9  15    0.28    0.36
   0  -9  15   -0.21    0.87
   0  -9  16   -0.23    0.38
   0   9  16   -0.06    0.28
   0  -9  16    0.14    0.31
   0   9  16    0.01    0.41
   0   9  16   -0.18    0.31
   0  -9  16    0.05    0.36
   0   9  17    0.02    0.09
   0  -9  17    0.17    0.37
   0   9  17   -0.01    0.29
   0  -9  17    0.05    0.33
   0   9  17   -0.01    0.33
   0  -9  17   -0.05    0.35
   0  -9  18    0.25    0.34
   0   9  18    0.03    0.26
   0  -9  18    0.11    0.32
   0   9  18   -0.31    0.33
   0  -9  18    0.17    0.33
   0   9  19   -0.05    0.25
   0  -9  19   -0.01    0.31
   0  -9  19    0.08    0.32
   0  -9  19    0.57    0.30
   0  -9  20   -0.09    0.27
   0   9  20    0.02    0.22
   0  -9  20    0.39    0.26
   0  -9  21    0.06    0.22
   0   9  21    0.13    0.19
   0  -9  21   -0.16    0.23
   0  -9  22   -0.19    0.17
   0  -9  22   -0.12    0.15
   0   9  22   -0.14    0.15
   0 -10   0 1010.52   48.30
   0  10   0  994.91   48.30
   0 -10  -1   75.02    3.46
   0  10   1   70.18    3.81
   0  10  -1   76.09    3.46
   0  10   2  204.61   11.26
   0 -10   2  229.05   11.00
   0 -10   2  225.56   11.05
   0  10  -2  225.55   11.02
   0  10   2  222.12   11.02
   0 -10  -2  229.09   11.03
   0 -10   2  215.71   11.01
   0 -10   3    5.54    0.77
   0 -10   3    3.45    0.86
   0  10  -3   11.07    0.90
   0  10   3    8.86    0.87
   0 -10   3    8.58    0.86
   0  10   3    8.74    1.32
   0 -10  -3    8.69    0.86
   0  10   4  167.23    8.45
   0 -10   4  163.16    8.21
   0 -10   4  160.00    8.20
   0  10  -4  162.17    8.17
   0  10   4  161.46    8.16
   0 -10  -4  166.07    8.17
   0 -10   4  162.15    8.17
   0 -10   5    0.74    0.65
   0 -10   5    0.46    0.67
   0  10   5    1.56    0.57
   0  10  -5    2.24    0.61
   0 -10  -5    2.80    0.59
   0  10   5    3.75    1.04
   0 -10   5    2.52    0.61
   0  10   6   35.65    2.39
   0 -10   6   33.24    2.05
   0 -10   6   36.36    2.24
   0 -10   6   32.06    2.19
   0  10   6   36.85    2.12
   0  10  -6   35.17    2.11
   0 -10   6   36.76    2.13
   0 -10  -6   39.22    2.13
   0  10   7    0.65    0.88
   0 -10   7   -0.29    0.52
   0 -10   7    0.96    0.67
   0 -10   7    1.08    0.70
   0  10   7    0.65    0.50
   0  10  -7    0.81    0.52
   0 -10  -7    0.98    0.54
   0 -10   7    0.63    0.51
   0  10   8   -0.09    0.89
   0 -10   8   -0.39    0.56
   0 -10   8    0.43    0.68
   0 -10  -8    0.37    0.48
   0 -10   8    0.34    0.49
   0  10  -8   -0.11    0.47
   0  10   8   -0.06    0.49
   0 -10   8   -0.50    0.67
   0 -10   9    4.76    0.89
   0  10   9    3.80    0.36
   0 -10   9    6.17    0.68
   0 -10   9    4.18    0.96
   0 -10   9    0.70    0.60
   0  10   9    2.55    0.37
   0  10   9    5.28    1.04
   0  10   9    7.48    0.35
   0 -10   9    2.86    0.37
   0 -10   9    7.29    0.42
   0  10  10    5.44    0.40
   0 -10  10    4.62    0.40
   0 -10  10    5.20    0.96
   0 -10  10    5.97    0.46
   0  10  10    4.78    0.36
   0  10  10    4.35    0.98
   0  10  10    5.61    0.39
   0  10  10    5.10    0.36
   0  10  11    0.35    0.25
   0  10  11   -0.48    0.88
   0  10  11    0.15    0.31
   0  10  11    0.09    0.25
   0 -10  11    0.33    0.30
   0 -10  11   -0.12    0.27
   0  10  11    0.57    0.30
   0 -10  11    0.41    0.36
   0 -10  12   26.54    1.29
   0  10  12   24.43    1.26
   0  10  12   22.90    1.87
   0 -10  12   23.61    1.28
   0  10  12   24.78    1.28
   0 -10  12   23.65    1.27
   0  10  12   24.85    1.28
   0  10  12   24.72    1.26
   0  10  13    7.46    0.69
   0 -10  13    6.29    0.69
   0 -10  13   17.12    0.74
   0  10  13   10.73    0.65
   0  10  13   16.17    1.41
   0 -10  13   10.24    1.32
   0 -10  13    7.20    0.66
   0  10  13    8.20    0.68
   0  10  13   18.88    0.69
   0  10  13   17.26    0.69
   0 -10  14    9.31    0.62
   0 -10  14    9.14    0.62
   0  10  14    9.08    0.55
   0  10  14    6.30    1.10
   0 -10  14    7.86    1.18
   0 -10  14    8.84    0.58
   0  10  14    9.53    0.61
   0  10  14    9.17    0.57
   0  10  14    8.47    0.56
   0  10  15    0.19    0.28
   0 -10  15    0.17    0.32
   0  10  15   -0.12    0.36
   0  10  15    1.11    0.80
   0  10  15    0.41    0.29
   0  10  15    0.48    0.28
   0 -10  15    0.40    0.35
   0 -10  15    0.18    0.38
   0 -10  16   32.53    1.59
   0 -10  16   31.01    1.59
   0 -10  16   30.98    1.61
   0  10  16   30.74    1.58
   0  10  16   31.59    1.58
   0  10  17    8.92    0.43
   0 -10  17    7.92    0.48
   0 -10  17    3.21    0.44
   0 -10  17    2.91    0.47
   0  10  17    5.23    0.45
   0  10  18   20.55    1.11
   0 -10  18   21.77    1.12
   0  10  18   20.96    1.09
   0 -10  18   21.71    1.11
   0 -10  18   21.48    1.10
   0  10  19    0.01    0.23
   0 -10  19    0.55    0.29
   0 -10  19   -0.02    0.29
   0 -10  19    0.09    0.26
   0 -10  20   19.06    1.00
   0 -10  20   19.75    1.00
   0 -10  20   20.53    0.99
   0  10  20   18.39    0.97
   0 -10  20   19.43    0.99
   0  10  21    0.80    0.17
   0 -10  21    0.22    0.21
   0 -10  21    0.27    0.18
   0  10  22    2.76    0.18
   0  11   0    0.06    0.58
   0 -11   0   -0.13    0.61
   0  11   0   -0.64    1.16
   0  11  -1    0.45    0.56
   0 -11   1    0.60    0.74
   0  11   1   -0.11    1.11
   0 -11  -1   -0.19    0.57
   0  11   2   -0.26    0.57
   0  11  -2   -0.26    0.62
   0 -11   2   -0.20    0.74
   0  11   2   -0.22    1.07
   0 -11   2   -0.26    0.61
   0 -11  -2   -0.32    0.63
   0  11   3   -0.26    0.60
   0  11  -3    0.26    0.59
   0 -11   3   -0.21    0.69
   0  11   3    0.11    1.07
   0 -11   3    0.32    0.58
   0 -11  -3   -0.06    0.62
   0 -11   4   -0.85    0.74
   0  11   4   -0.13    0.57
   0  11  -4    0.26    0.54
   0 -11   4   -0.54    0.59
   0 -11  -4   -0.45    0.55
   0 -11   4    0.33    0.62
   0  11   4   -0.98    1.05
   0 -11   5    0.07    0.68
   0  11  -5    0.79    0.54
   0  11   5    0.13    0.55
   0 -11   5    0.22    0.65
   0  11   5    0.11    0.98
   0 -11  -5    1.09    0.57
   0 -11   5    0.52    0.60
   0 -11   6   -0.79    0.71
   0 -11  -6   -0.38    0.50
   0  11   6    0.73    0.95
   0 -11   6   -0.72    0.56
   0  11   6    0.54    0.56
   0  11  -6    0.07    0.52
   0 -11   6   -0.47    0.73
   0 -11   6    0.22    0.47
   0  11   7    0.17    0.20
   0 -11  -7    0.62    0.53
   0 -11   7   -0.19    0.54
   0 -11   7    0.09    0.69
   0 -11   7   -0.20    0.26
   0 -11   7    0.06    0.52
   0 -11   7    0.68    0.72
   0  11   7    0.34    0.52
   0  11  -7    0.07    0.52
   0  11   7    0.41    0.25
   0  11   7    0.41    0.99
   0  11   8   -0.14    0.22
   0 -11   8   -0.06    0.50
   0 -11  -8    0.12    0.50
   0  11   8   -1.34    1.00
   0 -11   8    0.09    0.71
   0  11   8    0.23    0.22
   0 -11   8   -0.36    0.70
   0 -11   8   -0.07    0.54
   0  11   8   -0.11    0.26
   0 -11   8   -0.13    0.29
   0 -11   8   -0.10    0.25
   0  11   8    0.34    0.54
   0  11   9    0.05    0.23
   0 -11   9   -0.42    0.53
   0 -11   9    0.36    0.56
   0 -11   9    0.88    0.81
   0  11   9    0.03    0.27
   0 -11   9   -0.11    0.33
   0  11   9   -0.41    0.88
   0  11   9    0.13    0.24
   0 -11   9    0.11    0.27
   0 -11  10   -0.07    0.30
   0 -11  10   -0.11    0.37
   0 -11  10   -0.41    0.75
   0  11  10    0.24    0.31
   0  11  10   -0.05    0.24
   0  11  10    0.41    0.91
   0  11  10   -0.01    0.25
   0  11  10    0.10    0.27
   0 -11  11   -0.06    0.33
   0 -11  11    0.03    0.37
   0 -11  11   -0.32    0.78
   0  11  11   -0.21    0.31
   0  11  11   -0.10    0.90
   0  11  11   -0.04    0.33
   0  11  11   -0.01    0.25
   0  11  11   -0.04    0.26
   0  11  12    0.11    0.25
   0 -11  12   -0.14    0.28
   0  11  12   -0.33    0.30
   0  11  12   -0.71    0.90
   0 -11  12   -0.23    0.40
   0  11  12    0.04    0.33
   0 -11  12   -0.08    0.33
   0  11  12    0.21    0.27
   0  11  13    0.09    0.26
   0 -11  13    0.12    0.29
   0  11  13   -0.38    0.33
   0  11  13    0.40    0.86
   0 -11  13   -0.36    0.41
   0  11  13    0.22    0.34
   0 -11  13    0.17    0.33
   0  11  13    0.21    0.29
   0  11  13    0.33    0.28
   0  11  14   -0.06    0.28
   0  11  14    0.37    0.36
   0 -11  14    0.18    0.30
   0  11  14    0.39    0.79
   0  11  14   -0.03    0.34
   0 -11  14   -0.02    0.33
   0  11  14    0.04    0.28
   0  11  14   -0.10    0.28
   0 -11  14    0.53    0.37
   0 -11  15    0.14    0.38
   0 -11  15    0.05    0.33
   0 -11  15    0.19    0.29
   0  11  15   -0.01    0.39
   0  11  15    0.03    0.28
   0  11  15    0.23    0.27
   0  11  15    0.03    0.28
   0 -11  16    0.01    0.36
   0 -11  16    0.16    0.33
   0 -11  16   -0.09    0.28
   0  11  16    0.05    0.28
   0  11  16    0.04    0.27
   0 -11  17    0.01    0.32
   0 -11  17   -0.20    0.31
   0 -11  17   -0.14    0.27
   0  11  17    0.13    0.30
   0  11  17    0.09    0.25
   0  11  18    0.20    0.24
   0 -11  18   -0.33    0.29
   0 -11  18   -0.01    0.24
   0 -11  18    0.14    0.29
   0 -11  19    0.13    0.22
   0  11  19    0.00    0.21
   0 -11  19    0.13    0.27
   0 -11  19   -0.01    0.27
   0 -11  20    0.04    0.16
   0 -11  20    0.11    0.23
   0  11  20    0.24    0.18
   0  11  21    0.12    0.14
   0 -11  21   -0.13    0.18
   0  12   0  754.00   36.22
   0 -12   0  767.10   35.89
   0  12   0  714.45   35.87
   0 -12   0  733.68   35.91
   0  12   1   12.38    1.60
   0  12  -1    9.98    1.65
   0 -12  -1   12.87    1.12
   0  12  -1   12.09    1.12
   0  12   2   41.27    2.94
   0 -12  -2   45.46    2.59
   0 -12   2   41.80    2.58
   0  12   2   42.19    2.57
   0  12  -2   46.02    2.60
   0 -12   2   41.94    2.63
   0  12   3   18.04    1.80
   0 -12   3   21.96    1.40
   0 -12  -3   17.04    1.31
   0  12   3   16.38    1.31
   0  12  -3   18.86    1.36
   0  12   4  118.25    6.80
   0 -12   4  130.43    6.56
   0 -12   4  119.57    6.47
   0 -12  -4  122.01    6.46
   0  12   4  127.26    6.04
   0  12   4  117.72    6.46
   0  12  -4  122.43    6.48
   0  12  -5    3.66    0.72
   0  12   5    4.54    0.76
   0 -12   5    1.66    0.78
   0  12   5    3.79    0.28
   0 -12  -5    2.73    0.66
   0  12   5    4.81    1.14
   0 -12   5    3.60    0.73
   0  12   5    1.55    0.29
   0  12   6    3.22    0.33
   0  12   6    3.20    0.70
   0  12  -6    2.56    0.67
   0 -12   6    2.03    0.84
   0  12   6    4.15    0.30
   0 -12   6    2.19    0.69
   0 -12  -6    3.62    0.70
   0  12   6    4.28    1.05
   0 -12   6    3.04    0.83
   0  12   7   -0.22    0.93
   0 -12   7   -0.36    0.69
   0 -12   7   -0.65    0.60
   0 -12  -7   -0.28    0.56
   0  12   7   -0.05    0.28
   0  12  -7    0.08    0.63
   0  12   7    0.08    0.59
   0  12   7    0.15    0.22
   0 -12   8   38.83    1.83
   0  12   8   37.86    1.84
   0  12   8   34.41    2.51
   0 -12   8   33.07    2.39
   0  12   8   36.95    1.82
   0  12   8   31.67    2.23
   0  12   8   35.42    1.82
   0 -12  -8   34.73    2.19
   0 -12   8   36.49    2.22
   0  12   9    0.90    0.28
   0 -12   9    2.20    0.63
   0 -12   9    2.13    0.83
   0 -12   9    0.66    0.28
   0 -12   9    2.31    0.36
   0  12   9    1.19    0.33
   0  12   9    3.48    1.02
   0  12   9    2.18    0.27
   0  12  10   40.12    2.05
   0 -12  10   38.32    2.66
   0  12  10   41.10    2.08
   0 -12  10   43.84    2.08
   0 -12  10   44.86    2.09
   0  12  10   37.89    2.72
   0  12  10   40.75    2.06
   0  12  10   41.44    2.07
   0  12  11    0.21    0.24
   0 -12  11    0.22    0.88
   0 -12  11    0.50    0.29
   0 -12  11    0.33    0.36
   0  12  11    0.43    0.90
   0  12  11    0.40    0.27
   0  12  11   -0.06    0.31
   0  12  11   -0.10    0.33
   0  12  12   81.04    3.91
   0  12  12   81.11    3.92
   0 -12  12   80.98    3.92
   0  12  12   78.20    3.89
   0  12  12   78.21    3.90
   0 -12  12   84.89    3.91
   0  12  13   -0.43    0.36
   0 -12  13    0.11    0.32
   0 -12  13    0.49    0.38
   0  12  13   -0.30    0.83
   0  12  13    0.26    0.27
   0  12  13    0.18    0.29
   0  12  13    0.31    0.28
   0  12  13   -0.01    0.34
   0  12  14   14.63    0.76
   0 -12  14   14.66    0.80
   0 -12  14   14.49    0.76
   0 -12  14   14.00    0.79
   0  12  14   13.35    0.77
   0  12  14   13.71    0.77
   0  12  14   12.35    0.80
   0  12  15    0.44    0.28
   0 -12  15   -0.01    0.32
   0 -12  15    0.54    0.26
   0  12  15    0.79    0.27
   0  12  15    0.97    0.29
   0 -12  15    0.86    0.35
   0  12  16    0.71    0.29
   0 -12  16    1.01    0.33
   0 -12  16    0.68    0.25
   0  12  16    0.99    0.27
   0 -12  16    1.04    0.32
   0 -12  17   -0.08    0.22
   0 -12  17    0.40    0.29
   0  12  17    0.12    0.24
   0  12  17   -0.01    0.28
   0 -12  18   10.81    0.58
   0  12  18   10.37    0.59
   0 -12  18   11.32    0.62
   0 -12  19    0.05    0.15
   0 -12  19    0.01    0.23
   0  12  19   -0.04    0.19
   0  12  20   12.45    0.61
   0 -12  20   11.08    0.62
   0  13   0    0.34    0.67
   0  13   0    0.13    0.28
   0 -13   0   -0.09    0.96
   0 -13   0    0.65    0.73
   0  13   0    0.14    1.32
   0  13   0   -0.33    0.23
   0  13  -1   -0.59    0.71
   0  13  -1   -0.19    0.29
   0  13   1    0.38    0.28
   0 -13   1    0.87    0.92
   0  13   1    0.14    1.25
   0  13  -1    1.65    1.32
   0 -13  -1    0.08    0.72
   0  13  -1    0.31    0.23
   0  13   1    0.24    0.23
   0  13   2    1.10    0.71
   0  13  -2    0.67    0.69
   0  13  -2    0.13    0.28
   0  13   2    0.09    0.26
   0 -13   2    0.70    0.85
   0  13  -2    0.83    1.46
   0 -13   2    0.08    0.71
   0  13   2   -0.27    1.24
   0 -13  -2    0.56    0.69
   0  13   2    0.02    0.22
   0  13   3    0.59    0.71
   0  13  -3    0.50    0.64
   0  13   3    0.35    0.27
   0 -13   3   -0.26    0.77
   0 -13  -3    0.32    0.66
   0 -13   3    0.16    0.68
   0  13   3    0.80    1.20
   0  13   3   -0.08    0.22
   0  13   4    0.05    0.22
   0  13   4    0.24    0.27
   0 -13   4   -0.08    0.67
   0  13   4    1.29    1.20
   0 -13  -4   -0.08    0.67
   0  13   4    0.51    0.68
   0  13  -4   -0.25    0.63
   0  13   5   -0.07    0.28
   0  13   5   -0.04    0.23
   0 -13   5    0.16    0.62
   0 -13  -5    0.71    0.66
   0 -13   6    0.56    0.63
   0  13   6   -0.24    1.03
   0 -13  -6   -0.39    0.58
   0  13   6    0.07    0.29
   0  13   6    0.20    0.24
   0  13   7   -0.08    0.30
   0 -13  -7    0.53    0.61
   0 -13   7   -0.39    0.64
   0  13   7   -0.12    0.98
   0  13   7   -0.10    0.24
   0  13   8   -0.22    0.31
   0  13   8    0.06    0.25
   0 -13  -8    0.29    0.59
   0 -13   8   -0.45    0.58
   0  13   8    0.58    0.98
   0  13   9   -0.57    1.00
   0 -13   9    0.16    0.27
   0  13   9   -0.32    0.30
   0 -13   9   -0.21    0.58
   0  13   9    0.13    0.23
   0  13   9   -0.03    0.25
   0  13   9   -0.03    0.26
   0  13  10    0.67    0.95
   0  13  10   -0.30    0.32
   0  13  10    0.16    0.24
   0  13  10    0.15    0.26
   0 -13  10    0.71    0.30
   0  13  10    0.25    0.27
   0  13  11   -0.75    0.93
   0  13  11    0.10    0.32
   0  13  11    0.05    0.26
   0  13  11    0.28    0.27
   0 -13  11   -0.05    0.31
   0  13  11    0.70    0.31
   0  13  12    0.31    0.86
   0 -13  12    0.13    0.31
   0  13  12    0.26    0.25
   0  13  12    0.29    0.27
   0  13  12   -0.05    0.32
   0  13  12   -0.41    0.32
   0 -13  13    0.15    0.31
   0  13  13   -0.18    0.25
   0  13  13   -0.03    0.29
   0  13  13   -0.07    0.27
   0  13  13   -0.48    0.32
   0  13  13   -0.45    0.35
   0  13  14   -0.20    0.28
   0  13  14    0.11    0.28
   0 -13  14   -0.15    0.29
   0  13  14   -0.22    0.26
   0  13  15    0.02    0.27
   0  13  15   -0.14    0.25
   0 -13  15    0.23    0.29
   0  13  15    0.05    0.25
   0  13  16    0.06    0.24
   0 -13  16    0.09    0.28
   0  13  16   -0.03    0.26
   0  13  17   -0.12    0.24
   0 -13  17   -0.01    0.27
   0 -13  17    0.05    0.27
   0  13  17    0.46    0.26
   0  13  18   -0.02    0.20
   0 -13  18    0.02    0.22
   0  13  19   -0.03    0.16
   0 -13  19   -0.18    0.19
   0  13 -20    0.10    0.15
   0 -13  20    0.02    0.12
   0  13  20    0.01    0.11
   0  14   0 1912.11   87.06
   0  14   0 1530.45   87.83
   0  14   0 1781.36   87.04
   0 -14   0 1670.43   87.52
   0  14   1   37.44    2.99
   0  14  -1   38.94    2.98
   0  14  -1   88.66    3.01
   0  14   1   90.62    3.01
   0  14  -1   86.87    4.35
   0  14   1   82.11    4.26
   0 -14  -1   92.22    3.80
   0  14   2    1.45    0.32
   0  14  -2    2.24    0.33
   0  14   2    0.44    1.36
   0 -14  -2    1.15    0.75
   0  14  -2    0.31    1.46
   0 -14   2    1.43    0.80
   0  14  -2    0.98    0.27
   0  14   2    1.00    0.26
   0  14  -3    0.40    0.33
   0  14   3    1.07    0.30
   0  14   3    1.57    0.26
   0 -14  -3    2.02    0.80
   0 -14   3    0.63    0.74
   0  14  -3    0.77    1.46
   0  14   3    2.59    1.28
   0  14  -4  124.65    5.93
   0  14   4  129.07    5.93
   0  14   4  118.28    5.91
   0  14   4  106.42    6.70
   0 -14  -4  114.58    6.41
   0 -14   4  114.72    6.42
   0  14   5   -0.07    0.30
   0  14   5    0.09    0.24
   0  14   5   -0.66    1.17
   0 -14  -5    0.34    0.67
   0 -14   5   -0.18    0.73
   0  14   6   19.12    1.80
   0 -14  -6   16.21    1.43
   0 -14   6   18.73    1.48
   0  14   6   17.23    0.98
   0  14   6   19.00    0.96
   0  14   7    0.75    1.04
   0 -14   7    1.33    0.71
   0 -14  -7   -0.08    0.66
   0  14   7   -0.11    0.30
   0  14   7   -0.13    0.26
   0  14   8   60.88    3.86
   0 -14   8   61.36    3.56
   0  14   8   65.15    3.13
   0  14   8   63.52    3.15
   0  14   9    0.11    0.97
   0  14   9    0.57    0.24
   0  14   9    1.56    0.28
   0 -14   9    0.73    0.27
   0  14   9    0.95    0.34
   0  14  10   28.05    1.45
   0  14  10   29.33    1.46
   0  14  10   28.88    1.45
   0  14  10   28.75    1.48
   0 -14  10   30.15    1.47
   0  14  11    0.67    0.24
   0  14  11    0.61    0.30
   0  14  11    0.68    0.27
   0  14  11    0.15    0.30
   0 -14  11    0.50    0.30
   0  14  12    3.03    0.30
   0  14  12    3.26    0.38
   0  14  12    2.48    0.33
   0  14  12    3.03    0.33
   0  14  12    2.93    0.36
   0  14  13    0.04    0.27
   0  14  13    0.29    0.25
   0  14  13    0.35    0.24
   0 -14  13    0.50    0.28
   0  14  13    0.18    0.31
   0  14  14    4.22    0.36
   0  14  14    4.93    0.38
   0  14  14    5.25    0.38
   0 -14  14    5.52    0.40
   0  14  15    1.38    0.25
   0  14  15    1.56    0.26
   0  14  16   21.65    1.08
   0  14  16   21.22    1.08
   0 -14  16   21.12    1.09
   0  14  17    1.92    0.22
   0 -14  17    1.04    0.24
   0 -14  18   23.29    1.17
   0  14  18   24.02    1.17
   0 -14  19    0.26    0.11
   0  14  19    0.35    0.12
   0  14 -19   -0.03    0.17
   0  15   0    0.48    1.41
   0 -15   0   -0.67    0.82
   0  15   0   -0.09    0.31
   0  15   0    0.20    0.26
   0 -15  -1   -0.38    0.71
   0  15  -1    0.49    1.50
   0  15   1   -0.95    1.35
   0  15  -1   -0.09    0.32
   0  15   1    0.15    0.32
   0  15   1    0.14    0.26
   0  15  -1   -0.01    0.26
   0 -15   2    0.10    0.73
   0  15  -2   -1.81    1.49
   0 -15  -2   -0.47    0.73
   0  15   2    1.23    1.32
   0  15  -2   -0.07    0.33
   0  15   2    0.06    0.32
   0  15  -2    0.02    0.25
   0  15   2   -0.25    0.25
   0 -15   3    0.10    0.72
   0  15  -3    0.17    1.50
   0  15   3   -0.44    1.22
   0 -15  -3   -0.84    0.77
   0  15   3    0.10    0.31
   0  15  -3   -0.05    0.34
   0  15   3   -0.03    0.25
   0  15  -3   -0.20    0.26
   0 -15  -4    0.65    0.79
   0  15  -4    0.50    1.55
   0  15   4   -0.42    1.10
   0 -15   4    0.09    0.75
   0  15   4   -0.04    0.26
   0  15   4    0.11    0.32
   0  15  -4   -0.18    0.33
   0  15   5   -0.40    1.08
   0 -15  -5    0.18    0.66
   0 -15   5   -0.09    0.70
   0  15   5   -0.23    0.32
   0  15  -5    0.13    0.33
   0  15   5    0.25    0.25
   0 -15  -6    0.62    0.67
   0 -15   6   -0.36    0.69
   0  15   6   -0.05    0.32
   0  15   6    0.26    1.13
   0  15   6   -0.14    0.26
   0 -15   7   -0.43    0.63
   0 -15  -7   -0.77    0.71
   0  15   7    0.10    0.33
   0  15   7   -0.75    1.05
   0  15   7   -0.09    0.27
   0 -15   8   -0.33    0.63
   0  15   8    0.24    0.94
   0  15   8    0.07    0.27
   0  15   8    0.04    0.31
   0  15   9   -0.11    0.27
   0  15   9   -0.34    0.95
   0  15   9    0.30    0.32
   0  15   9    0.18    0.22
   0  15  10    0.11    0.33
   0  15  10   -0.01    0.22
   0  15  10    0.01    0.27
   0  15  11    0.15    0.31
   0  15  11    0.03    0.22
   0  15  11    0.05    0.27
   0  15  12   -0.38    0.30
   0  15  12    0.15    0.26
   0  15  12    0.14    0.27
   0  15  12   -0.15    0.22
   0  15  13   -0.19    0.27
   0  15  13   -0.02    0.25
   0  15  13    0.03    0.25
   0 -15  13    0.01    0.23
   0  15  13   -0.19    0.22
   0  15  14   -0.03    0.25
   0  15  14    0.14    0.24
   0 -15  14    0.06    0.22
   0  15  14    0.11    0.21
   0  15  15    0.10    0.22
   0 -15  15    0.04    0.22
   0  15  15   -0.22    0.21
   0 -15  16   -0.13    0.19
   0  15  16   -0.02    0.20
   0  15  17   -0.07    0.17
   0 -15  17    0.03    0.15
   0  15 -17   -0.30    0.22
   0  15 -18    0.11    0.17
   0  15  18    0.07    0.13
   0  16   0    4.15    0.40
   0  16   0    3.69    0.35
   0 -16   0    2.80    0.91
   0  16   0    3.46    1.46
   0 -16  -1    0.79    0.81
   0  16  -1    0.58    0.28
   0  16   1    0.51    0.27
   0  16   1    0.03    0.34
   0  16  -1    0.01    0.34
   0  16   2   13.27    0.78
   0  16  -2   13.18    0.78
   0  16  -2   12.45    2.00
   0 -16  -2   12.65    1.33
   0 -16   2   11.08    1.31
   0  16   2   13.88    1.85
   0  16  -2   16.34    0.83
   0  16   2   16.28    0.83
   0  16  -3   24.80    0.95
   0  16   3   25.10    0.95
   0  16   3   19.78    2.00
   0 -16   3   25.60    1.70
   0 -16  -3   24.53    1.68
   0  16  -3   25.58    2.38
   0  16   3    9.23    0.94
   0  16  -3    9.32    0.95
   0  16  -4   78.39    3.84
   0  16   4   78.31    3.83
   0 -16  -4   74.89    4.39
   0 -16   4   75.16    4.39
   0  16   4   74.89    4.69
   0  16  -4   68.23    4.87
   0  16  -4   79.85    3.86
   0  16   4   81.14    3.85
   0  16  -5    0.75    0.27
   0  16  -5   -1.88    1.58
   0 -16  -5    0.65    0.69
   0 -16   5    0.09    0.72
   0  16   5    0.32    0.27
   0  16   5    0.40    1.08
   0  16   5    0.27    0.33
   0  16  -5    0.14    0.35
   0  16  -6   11.42    1.89
   0 -16   6   14.66    1.30
   0 -16  -6   12.55    1.27
   0  16   6   13.56    0.76
   0  16  -6   14.21    0.80
   0  16   6   13.38    1.58
   0  16   6   13.91    0.79
   0  16   7    0.22    0.27
   0  16   7    0.30    0.30
   0  16  -7    0.20    0.35
   0  16   8   17.68    0.93
   0  16   8   17.67    0.96
   0 -16   9    3.48    0.29
   0  16   9    2.33    0.38
   0  16  10   19.45    1.01
   0  16  10   18.72    0.99
   0  16  11   -0.10    0.29
   0  16  11   -0.06    0.25
   0  16  12    7.50    0.48
   0  16  12    7.25    0.46
   0  16  12    7.13    0.47
   0  16  13    0.99    0.26
   0  16  13    0.95    0.24
   0  16 -14    1.98    0.30
   0  16  14    2.17    0.25
   0  16  14    1.83    0.25
   0  16 -15    0.26    0.25
   0  16  15    0.01    0.20
   0  16 -16    0.40    0.22
   0  16  16    0.25    0.16
   0  16  17    0.67    0.13
   0  16 -17    0.57    0.14
   0 -17   0   -0.71    0.82
   0  17   0   -0.03    0.34
   0  17   0   -0.07    0.26
   0 -17  -1    0.60    0.77
   0  17  -1   -0.83    1.44
   0  17   1    0.31    1.22
   0  17  -1    0.61    0.33
   0  17   1    0.26    0.34
   0  17  -1    0.03    0.27
   0  17   1   -0.05    0.26
   0 -17   2   -0.70    0.80
   0  17   2    0.59    1.16
   0  17  -2   -0.50    1.34
   0 -17  -2    0.29    0.71
   0  17  -2    0.39    0.34
   0  17   2   -0.11    0.33
   0  17  -2   -0.29    0.26
   0  17   2   -0.15    0.25
   0  17   3   -0.09    0.32
   0  17  -3   -0.04    0.33
   0  17   3    0.03    0.25
   0  17  -3   -0.09    0.26
   0  17  -4   -0.11    0.32
   0  17   4   -0.03    0.31
   0  17   4   -0.21    0.27
   0  17  -4    0.11    0.27
   0  17  -5   -0.01    0.35
   0  17   5    0.32    0.32
   0  17   5    0.12    0.26
   0  17  -5   -0.07    0.26
   0  17   6    0.10    0.31
   0  17  -6    0.09    0.32
   0  17   6   -0.12    0.27
   0  17  -6   -0.02    0.28
   0  17   7    0.08    0.31
   0  17  -7    0.01    0.32
   0  17   7    0.02    0.26
   0  17  -7    0.19    0.27
   0  17   8    0.05    0.26
   0  17   8   -0.44    0.31
   0  17  -8    0.38    0.33
   0 -17   8    0.04    0.20
   0 -17  -8    0.35    0.20
   0  17  -8    0.27    0.28
   0  17   9   -0.11    0.24
   0  17   9    0.25    0.29
   0 -17   9    0.04    0.11
   0  17  -9   -0.11    0.26
   0  17  10    0.22    0.25
   0  17  10   -0.34    0.27
   0  17  11   -0.25    0.26
   0  17  11    0.02    0.24
   0  17  11   -0.41    0.26
   0  17  12    0.15    0.22
   0  17  12   -0.09    0.23
   0  17  12    0.09    0.24
   0  17  13    0.12    0.21
   0  17  13    0.38    0.21
   0  17 -13   -0.14    0.21
   0  17  14    0.00    0.18
   0  17 -14   -0.06    0.18
   0  17 -15    0.06    0.16
   0  17  15    0.30    0.16
   0  17 -15   -0.13    0.21
   0  17 -16    0.06    0.12
   0  17  16    0.00    0.12
   0  17 -16    0.04    0.16
   0  18   0  247.88   11.88
   0  18   0  246.77   11.90
   0  18  -1   19.38    0.78
   0  18   1   20.32    0.78
   0  18   1    8.06    0.76
   0  18  -1    7.75    0.78
   0  18   2    3.86    0.36
   0  18  -2    4.38    0.37
   0  18  -2    4.00    0.41
   0  18   2    5.02    0.41
   0  18  -3    0.51    0.27
   0  18   3    0.06    0.27
   0  18   3    0.03    0.32
   0  18  -3    0.69    0.34
   0  18  -4    1.75    0.28
   0  18   4    1.30    0.28
   0  18   4    0.86    0.32
   0  18  -4    2.14    0.35
   0  18  -5    0.30    0.26
   0  18   5    0.88    0.26
   0  18  -5    0.13    0.32
   0  18   5    0.25    0.28
   0  18  -6   17.17    0.95
   0  18   6   16.05    0.93
   0  18   6   18.31    0.92
   0  18  -6   17.67    0.92
   0  18   7   -0.04    0.24
   0  18   7   -0.05    0.28
   0  18  -7    0.06    0.30
   0 -18   7   -0.17    0.21
   0 -18  -7    0.03    0.21
   0  18  -7    0.31    0.26
   0  18   8    0.61    0.24
   0  18  -8    0.23    0.31
   0  18   8    0.79    0.28
   0 -18  -8    0.29    0.19
   0 -18   8   -0.10    0.19
   0  18  -8    0.38    0.24
   0  18   9   -0.05    0.27
   0  18  -9    0.27    0.30
   0  18   9    0.92    0.25
   0  18  -9    1.03    0.25
   0  18  10    0.17    0.24
   0  18  10   -0.13    0.23
   0  18 -10    0.05    0.23
   0  18  11    0.03    0.22
   0  18  11    0.16    0.22
   0  18  11    0.02    0.21
   0  18 -11    0.08    0.22
   0  18  12    3.66    0.29
   0  18  12    3.96    0.29
   0  18 -12    3.88    0.29
   0  18  13    0.56    0.18
   0  18  13    0.57    0.18
   0  18 -13    0.39    0.18
   0  18  14    0.27    0.15
   0  18 -14    0.46    0.15
   0  18  15    1.00    0.11
   0  18 -15    0.80    0.12
   0  19   0    0.08    0.30
   0  19   0    0.01    0.26
   0  19  -1    0.05    0.30
   0  19   1   -0.30    0.31
   0  19   1   -0.17    0.26
   0  19  -1    0.01    0.25
   0  19  -2   -0.26    0.30
   0  19   2   -0.22    0.30
   0  19   2   -0.19    0.25
   0  19  -2    0.20    0.25
   0  19   3    0.42    0.29
   0  19  -3   -0.04    0.30
   0  19   3   -0.14    0.24
   0  19  -3   -0.04    0.25
   0  19   4    0.18    0.28
   0  19  -4   -0.12    0.31
   0  19   4   -0.01    0.25
   0  19  -4    0.01    0.24
   0  19   5   -0.25    0.23
   0  19  -5    0.12    0.30
   0  19   5   -0.21    0.27
   0 -19  -5    0.01    0.22
   0  19  -5   -0.12    0.24
   0  19   6    0.10    0.24
   0  19   6    0.12    0.27
   0  19  -6   -0.09    0.30
   0 -19  -6   -0.26    0.21
   0 -19   6   -0.02    0.21
   0  19  -6    0.01    0.24
   0  19   7   -0.03    0.22
   0  19   7    0.05    0.26
   0  19  -7    0.37    0.29
   0 -19   7   -0.01    0.19
   0 -19  -7    0.03    0.18
   0  19  -7    0.09    0.23
   0  19   8    0.08    0.21
   0  19  -8    0.17    0.28
   0  19   8   -0.32    0.24
   0 -19  -8    0.00    0.16
   0  19  -8    0.04    0.22
   0  19  -9    0.26    0.27
   0  19   9    0.01    0.22
   0  19   9    0.10    0.21
   0  19  -9   -0.14    0.21
   0  19 -10   -0.25    0.25
   0  19  10    0.08    0.20
   0  19  10   -0.02    0.19
   0  19 -10   -0.14    0.19
   0  19  11    0.19    0.18
   0  19  11   -0.11    0.18
   0  19 -11   -0.02    0.18
   0  19  12    0.23    0.16
   0  19  12    0.20    0.16
   0  19 -12    0.18    0.16
   0  19  13    0.07    0.12
   0  19 -13    0.04    0.13
   0  20   0   52.69    2.64
   0  20   0   54.93    2.63
   0  20   1    1.18    0.29
   0  20  -1    0.90    0.30
   0  20   1    2.49    0.26
   0  20  -1    2.83    0.27
   0  20   2    2.66    0.27
   0  20   2    2.70    0.31
   0  20  -2    2.54    0.32
   0 -20  -2    2.52    0.28
   0  20  -2    2.41    0.27
   0  20   3    1.45    0.24
   0  20  -3    1.28    0.24
   0 -20  -3    0.68    0.23
   0 -20   3    0.72    0.23
   0  20   3    0.21    0.26
   0  20  -3    0.57    0.28
   0  20   4    5.67    0.36
   0  20  -4    5.79    0.37
   0  20  -4    5.35    0.41
   0  20   4    5.16    0.38
   0 -20   4    5.22    0.36
   0 -20  -4    5.01    0.35
   0  20   5    1.56    0.23
   0  20  -5    1.98    0.23
   0 -20   5    1.00    0.21
   0 -20  -5    1.06    0.21
   0  20  -5    0.41    0.27
   0  20   5    0.62    0.25
   0  20   6   46.13    2.12
   0  20  -6   46.51    2.13
   0  20  -6   43.23    2.14
   0  20   6   41.30    2.12
   0 -20  -6   40.86    2.11
   0 -20   6   43.75    2.11
   0  20  -7    1.00    0.27
   0 -20  -7    1.04    0.15
   0  20   7    1.42    0.21
   0  20  -7    1.32    0.21
   0  20  -8    4.10    0.30
   0  20   8    4.23    0.29
   0  20  -8    4.28    0.33
   0  20   9    2.54    0.22
   0  20  -9    3.09    0.22
   0  20   9    2.49    0.23
   0  20 -10    0.92    0.21
   0  20  10    0.67    0.16
   0  20  10    0.90    0.17
   0  20 -10    0.77    0.17
   0  20 -11    0.23    0.17
   0  20 -11    0.51    0.13
   0  20  11    0.46    0.13
   0  20  11    0.64    0.13
   0  21   0   -0.14    0.22
   0  21   0   -0.10    0.19
   0 -21   0    0.03    0.21
   0  21  -1   -0.08    0.23
   0  21   1   -0.11    0.22
   0  21   1    0.30    0.20
   0  21  -1    0.09    0.20
   0 -21  -1   -0.28    0.21
   0  21  -2   -0.16    0.23
   0  21   2   -0.22    0.22
   0  21   2   -0.01    0.19
   0  21  -2   -0.08    0.19
   0 -21  -2   -0.17    0.20
   0 -21   2    0.06    0.20
   0  21   3   -0.12    0.21
   0  21  -3    0.09    0.23
   0 -21  -3   -0.05    0.19
   0 -21   3   -0.14    0.20
   0  21  -3   -0.01    0.18
   0  21   3   -0.18    0.19
   0  21   4   -0.05    0.20
   0  21  -4    0.10    0.22
   0 -21  -4    0.13    0.18
   0 -21   4   -0.15    0.18
   0  21  -4   -0.04    0.19
   0  21   4    0.01    0.18
   0  21  -5    0.02    0.22
   0  21   5   -0.20    0.18
   0 -21  -5   -0.08    0.16
   0 -21   5    0.03    0.17
   0  21  -5   -0.13    0.18
   0  21   5   -0.07    0.18
   0  21  -6   -0.26    0.21
   0 -21  -6   -0.07    0.13
   0 -21   6    0.11    0.13
   0  21   6    0.05    0.17
   0  21  -6    0.15    0.17
   0  21  -7   -0.43    0.19
   0  21   7   -0.03    0.16
   0  21  -7    0.09    0.16
   0  21  -8   -0.02    0.17
   0  21   8   -0.05    0.15
   0  21   8    0.08    0.14
   0  21  -8   -0.05    0.14
   0  21  -9    0.11    0.13
   0  21  -9    0.13    0.12
   0  21   9   -0.04    0.11
   0  21   9    0.05    0.11
   0  22   0    1.50    0.19
   0  22   0    1.69    0.18
   0 -22   0    2.04    0.20
   0  22   1    0.12    0.15
   0  22  -1   -0.02    0.15
   0  22   1    0.33    0.16
   0  22  -1    0.53    0.16
   0 -22  -1    0.29    0.17
   0  22  -2   -0.02    0.16
   0  22   2   -0.05    0.15
   0  22  -2    0.03    0.15
   0 -22   2   -0.17    0.16
   0 -22  -2    0.07    0.16
   0  22  -3    0.57    0.18
   0  22   3    2.16    0.18
   0  22  -3    2.21    0.17
   0 -22  -3    1.29    0.16
   0 -22   3    1.43    0.17
   0  22  -4    3.59    0.26
   0  22   4    4.23    0.25
   0  22  -4    4.62    0.26
   0 -22   4    4.50    0.24
   0 -22  -4    3.69    0.24
   0  22   5    0.53    0.13
   0  22  -5    0.39    0.13
   0  22  -5    0.32    0.13
   0  22  -6    2.04    0.15
   0  22   6    1.91    0.15
   0  22   6    1.95    0.15
  -1   0   1    0.04    0.08
  -1   0  -1   -0.10    0.06
  -1   0  -1    0.02    0.07
  -1   0  -1   -0.02    0.09
   1   0   1   -0.06    0.08
  -1   0   1    0.05    0.08
   1   0  -1   -0.03    0.09
  -1   0  -2  818.79   37.69
   1   0   2  828.25   37.74
  -1   0   2  802.84   37.69
   1   0   2  741.86   37.69
   1   0  -2  733.98   37.69
   1   0   2  797.24   37.72
  -1   0   2  812.54   37.72
  -1   0   2  812.21   37.72
  -1   0  -2  803.92   37.70
  -1   0  -2  774.61   37.72
  -1   0   2  788.48   37.69
  -1   0  -3   -0.10    0.09
  -1   0   3    0.08    0.25
  -1   0   3    0.05    0.09
   1   0   3    0.09    0.24
  -1   0   3    0.20    0.25
  -1   0   3    0.24    0.24
   1   0   3    0.01    0.10
  -1   0  -3   -0.07    0.13
  -1   0  -3   -0.20    0.25
  -1   0   4 2137.62  105.04
   1   0   4 2223.28  105.05
  -1   0   4 2228.52  105.05
  -1   0   5    0.18    0.37
   1   0   5   -0.23    0.41
  -1   0   5   -0.34    0.39
   1   0   6  196.25    9.73
  -1   0   6  200.48    9.70
   1   0   6  197.58    9.71
  -1   0   6  204.93    9.71
  -1   0   6  196.50    9.69
  -1   0   7   -0.17    0.45
   1   0   7    0.04    0.48
  -1   0   7    0.12    0.47
  -1   0   7   -0.20    0.43
   1   0   7    0.10    0.44
  -1   0   7   -0.09    0.41
  -1   0   8   41.18    2.39
   1   0   8   42.53    2.37
  -1   0   8   41.03    2.33
   1   0   8   43.51    2.35
  -1   0   8   44.25    2.35
  -1   0   8   44.00    2.31
  -1   0   9    0.09    0.50
   1   0   9   -0.21    0.63
  -1   0   9    0.05    0.70
  -1   0   9    0.14    0.52
   1   0   9   -0.53    0.60
  -1   0   9    0.32    0.56
  -1   0  10   34.83    2.07
   1   0  10   32.29    1.99
  -1   0  10   30.25    1.91
   1   0  10   33.17    1.96
   1   0  10   29.26    1.81
  -1   0  10   33.70    1.97
  -1   0  10   33.30    1.91
  -1   0  11    0.19    0.60
   1   0  11   -0.13    0.42
   1   0  11   -0.64    0.61
  -1   0  11   -0.06    0.56
  -1   0  11   -0.21    0.78
   1   0  11   -0.07    0.68
  -1   0  11    0.05    0.60
  -1   0  12   11.64    1.08
   1   0  12    9.97    1.07
   1   0  12   11.21    0.87
  -1   0  12    9.42    1.00
   1   0  12    8.76    1.10
  -1   0  12   11.10    1.14
  -1   0  12   10.88    1.03
   1   0  13   -0.17    0.80
  -1   0  13    0.09    0.81
  -1   0  13   -0.48    0.65
   1   0  13    0.15    0.41
  -1   0  13   -0.48    0.52
   1   0  13    0.92    0.72
  -1   0  13    0.50    0.72
  -1   0  14   21.47    1.06
   1   0  14   21.42    1.07
  -1   0  14   20.27    1.07
   1   0  14   19.93    1.08
   1   0  14   20.95    1.08
  -1   0  14   18.78    1.67
   1   0  14   22.09    1.69
  -1   0  14   19.01    1.61
  -1   0  14   16.86    1.37
   1   0  14   17.69    1.59
   1   0  15   -0.20    0.88
  -1   0  15    0.52    0.86
   1   0  15    0.01    0.29
  -1   0  15    0.12    0.26
   1   0  15   -0.11    0.26
  -1   0  15   -0.51    0.28
   1   0  15   -0.11    0.28
  -1   0  16    4.34    0.39
  -1   0  16    4.95    0.39
  -1   0  16    4.83    1.08
   1   0  16    3.65    0.96
   1   0  16    4.17    0.43
   1   0  16    4.30    0.39
   1   0  16    4.65    0.39
  -1   0  17   -0.07    0.35
   1   0  17    0.17    0.35
  -1   0  17    0.34    0.29
   1   0  17   -0.12    0.31
  -1   0  17   -0.25    0.31
  -1   0  17    0.31    0.32
   1   0  17    0.01    0.31
   1   0  17   -0.22    0.87
  -1   0  17   -0.11    0.89
  -1   0  18    0.54    0.33
   1   0  18    0.51    0.31
   1   0  18    0.49    0.28
   1   0  18   -0.04    0.36
  -1   0  18    0.21    0.36
   1   0  18    0.87    0.33
  -1   0  18    0.77    0.32
  -1   0  18    1.25    0.32
   1   0  18    0.96    0.88
  -1   0  18   -0.33    0.90
   1   0  19   -0.16    0.25
  -1   0  19   -0.17    0.28
   1   0  19    0.02    0.25
   1   0  19   -0.10    0.31
  -1   0  19    0.22    0.30
  -1   0  19    0.45    0.31
  -1   0  19   -0.52    0.29
   1   0  19    0.07    0.29
   1   0  19    0.28    0.34
  -1   0  19   -0.48    0.33
   1   0  20   -0.04    0.14
  -1   0  20    2.89    0.27
  -1   0  20    2.81    0.31
   1   0  20    3.08    0.30
   1   0  20    2.54    0.32
  -1   0  20    2.47    0.32
  -1   0  20    2.10    0.32
   1   0  20    2.80    0.33
  -1   0  20    2.91    0.35
  -1   0  21    0.08    0.26
  -1   0  21    0.13    0.29
   1   0  21   -0.11    0.29
  -1   0  21   -0.04    0.28
  -1   0  21    0.18    0.29
   1   0  21   -0.02    0.28
  -1   0  22   -0.04    0.25
   1   0  22   -0.14    0.25
  -1   0  22    0.01    0.25
  -1   0  22    0.03    0.25
   1   0  22    0.20    0.25
   1   0  23    0.02    0.19
  -1   0  23    0.06    0.19
  -1   0  23    0.20    0.21
  -1   0  23    0.43    0.21
   1   0  23   -0.22    0.21
  -1   0  24    1.55    0.18
  -1   0  24    1.42    0.18
   1   0  24    1.50    0.18
  -1   1   0    0.37    0.16
   1   1   0    0.43    0.10
   1  -1   1  724.44   34.89
  -1   1   1  748.12   34.88
  -1   1  -1  716.05   34.91
  -1  -1   1  745.79   34.89
  -1   1  -1  741.44   34.89
   1  -1  -1  671.74   34.91
   1  -1  -1  712.80   34.89
  -1  -1  -1  723.32   34.89
   1   1  -1  726.14   34.89
   1  -1   1  734.13   34.89
  -1  -1  -1  747.62   34.89
  -1   1   1  729.97   34.92
   1  -1   2    1.47    0.24
  -1   1   2    0.49    0.19
   1   1   2    1.19    0.22
  -1   1  -2    0.90    0.23
   1  -1   2    2.89    0.24
  -1  -1  -2    2.68    0.23
   1  -1  -2    2.35    0.24
  -1  -1   2    1.29    0.24
  -1   1  -2    2.59    0.25
  -1   1   2    2.86    0.23
   1  -1  -2    2.75    0.17
   1  -1   2    2.37    0.17
   1  -1   2    2.45    0.26
  -1  -1  -2    2.53    0.24
   1   1   2    2.84    0.19
   1   1  -2    3.08    0.19
  -1  -1   2    2.80    0.18
  -1  -1  -2    2.59    0.17
  -1   1   2    2.25    0.27
   1  -1   3    5.62    0.45
   1   1   3    6.64    0.44
  -1   1   3    6.81    0.41
  -1   1  -3    5.49    0.43
  -1   1   3    5.72    0.35
  -1   1  -3    5.05    0.35
  -1  -1   3    5.04    0.44
   1  -1  -3    4.78    0.36
  -1  -1  -3    5.44    0.42
  -1   1   3    5.68    0.42
   1  -1   3    5.04    0.36
  -1  -1  -3    5.05    0.30
   1  -1   3    6.07    0.31
  -1  -1   3    4.59    0.31
   1  -1  -3    5.39    0.31
   1   1   3    5.34    0.32
  -1  -1   3    5.44    0.31
   1   1  -3    5.20    0.32
  -1  -1  -3    5.18    0.30
  -1  -1  -3    5.14    0.41
  -1  -1   3    5.56    0.43
  -1   1   3    4.53    0.45
   1   1   4   -0.56    0.39
  -1   1   4   -0.43    0.37
   1  -1  -4   -0.21    0.21
  -1  -1   4   -0.07    0.38
   1  -1   4   -0.16    0.21
  -1   1  -4   -0.27    0.20
  -1  -1   4   -0.29    0.14
  -1  -1  -4   -0.23    0.13
   1   1  -4   -0.16    0.17
  -1   1   4   -0.02    0.37
  -1  -1  -4   -0.16    0.34
   1   1   4   -0.01    0.15
   1  -1   4    0.06    0.42
   1  -1  -5  653.27   33.08
   1  -1   5  621.42   33.09
   1  -1   5  701.64   33.23
  -1  -1   5  725.18   33.21
   1   1   5  710.69   33.21
  -1   1   5  704.15   33.20
  -1   1   5  703.31   33.21
  -1   1  -5  729.83   33.22
  -1  -1  -5  734.69   33.22
  -1  -1  -5  717.17   33.09
  -1  -1   5  688.60   33.08
  -1  -1   5  712.73   33.21
  -1  -1   5  677.21   33.07
  -1  -1  -5  693.70   33.07
  -1   1   5  721.14   33.20
  -1  -1   5  765.25   33.20
  -1   1   5  708.86   33.07
   1   1  -5  696.66   33.08
  -1   1  -5  693.21   33.07
  -1  -1  -5  700.17   33.22
   1   1   6    7.54    0.85
   1  -1   6   18.50    1.00
  -1  -1   6   18.21    0.93
  -1   1   6   24.32    0.99
  -1   1   6   24.85    0.99
  -1  -1   6   25.64    1.00
   1   1   7  586.37   27.43
  -1  -1   7  580.98   27.43
  -1   1   7  569.32   27.42
  -1  -1   7  575.92   27.45
   1  -1   7  578.30   27.46
  -1  -1   7  565.27   27.42
  -1   1   7  544.53   27.41
  -1   1   7  551.05   27.40
  -1  -1   7  575.21   27.40
  -1   1   8    7.16    0.68
  -1  -1   8    1.71    0.58
   1   1   8    2.64    0.57
  -1   1   8    1.84    0.59
  -1   1   8    8.03    0.68
  -1  -1   8    7.45    0.67
   1  -1   8    5.95    0.71
  -1  -1   8    5.57    0.74
  -1  -1   8    4.46    0.61
   1   1   9   76.28    4.10
  -1  -1   9   77.39    4.10
  -1   1   9   78.47    4.10
   1  -1   9   78.17    4.14
  -1  -1   9   77.29    4.15
  -1   1   9   79.53    4.11
  -1  -1   9   78.37    4.09
  -1   1   9   79.97    4.08
  -1  -1   9   84.39    4.08
  -1  -1  10    2.62    0.71
   1   1  10    4.48    0.54
   1  -1  10    3.34    0.62
   1   1  10    2.12    0.69
  -1   1  10    3.25    0.74
   1  -1  10    2.40    0.68
  -1  -1  10    5.74    0.87
   1  -1  10    4.89    0.84
  -1   1  10    8.86    0.82
  -1  -1  10    8.65    0.80
  -1   1  10    8.61    0.82
  -1  -1  11   12.13    1.08
   1   1  11   11.03    1.08
   1  -1  11   12.46    1.10
  -1   1  11   15.11    1.16
   1   1  11   11.77    0.86
   1  -1  11   12.77    0.99
   1  -1  11   11.77    1.17
  -1  -1  11   12.54    1.20
  -1  -1  11   12.52    1.07
  -1   1  11   11.95    1.07
   1  -1  12   -0.44    0.64
  -1   1  12   -0.29    0.67
  -1  -1  12    0.07    0.64
   1   1  12    0.27    0.36
   1  -1  12   -0.87    0.50
   1   1  12    0.37    0.62
  -1   1  12    0.18    0.67
  -1  -1  12   -0.16    0.79
   1  -1  12   -0.38    0.73
  -1  -1  12   -0.07    0.59
  -1  -1  13  171.89    8.62
   1  -1  13  168.22    8.73
  -1  -1  13  171.78    8.74
  -1   1  13  156.71    8.49
  -1   1  13  167.45    8.72
   1  -1  13  169.86    8.54
   1   1  13  163.91    8.71
  -1   1  13  187.02    8.67
  -1  -1  13  180.21    8.81
   1  -1  13  184.27    8.77
  -1  -1  13  172.37    8.72
   1   1  14    0.58    0.29
  -1   1  14    1.01    0.24
  -1  -1  14    0.72    0.24
  -1   1  14   -0.19    0.70
   1  -1  14    0.28    0.72
   1  -1  14    1.23    0.53
  -1  -1  14    0.84    0.77
   1   1  14    1.77    0.79
  -1  -1  14    0.14    0.56
  -1  -1  14    1.06    0.65
   1  -1  14    1.10    0.85
  -1  -1  14    0.10    0.83
   1   1  14    0.79    0.29
   1  -1  14    0.56    0.26
  -1  -1  14    0.45    0.25
   1  -1  14    0.70    0.25
  -1   1  14    1.42    0.77
   1   1  15    6.80    0.52
   1   1  15    6.72    0.47
   1  -1  15    6.86    0.48
  -1  -1  15    7.82    0.47
  -1  -1  15    7.18    0.48
   1  -1  15    6.88    0.48
  -1   1  15    7.72    0.46
  -1  -1  15    5.69    0.80
   1   1  15    6.89    0.49
   1   1  15    8.01    0.53
  -1  -1  15    6.98    1.13
   1  -1  15    6.30    1.08
  -1  -1  16    0.88    0.95
   1  -1  16    0.31    0.88
   1   1  16   -0.19    0.32
   1  -1  16    0.02    0.34
  -1   1  16    0.19    0.29
  -1  -1  16   -0.06    0.29
   1   1  16    0.24    0.37
   1  -1  16    0.04    0.30
  -1  -1  16    0.57    0.31
   1  -1  16    0.08    0.30
   1   1  16   -0.10    0.28
  -1  -1  16    0.23    0.31
  -1  -1  17   60.49    2.91
   1  -1  17   60.91    2.91
   1   1  17   60.18    2.92
  -1   1  17   62.06    2.90
  -1  -1  17   62.00    2.90
  -1  -1  17   60.31    2.93
   1  -1  17   58.30    2.92
  -1   1  17   58.83    2.92
   1   1  17   56.45    2.89
   1  -1  17   55.18    3.54
  -1  -1  17   56.94    3.58
  -1  -1  17   58.38    2.91
   1   1  17   57.55    2.90
   1  -1  17   58.17    2.91
  -1   1  17   56.61    2.91
  -1  -1  18    0.06    0.32
   1  -1  18   -0.03    0.30
  -1  -1  18   -0.46    0.32
   1   1  18    0.05    0.25
   1  -1  18    0.20    0.30
   1   1  18    0.17    0.34
  -1   1  18   -0.04    0.34
  -1  -1  18   -0.29    0.36
   1  -1  18   -0.24    0.35
  -1   1  18    0.11    0.30
   1  -1  18    0.05    0.31
   1   1  18    0.06    0.28
  -1  -1  18   -0.24    0.33
  -1   1  18    0.21    0.31
   1  -1  18    0.53    0.83
  -1  -1  18    0.22    0.91
  -1   1  19   17.20    0.96
   1   1  19   18.26    0.96
  -1  -1  19   17.56    0.98
   1  -1  19   17.64    0.98
  -1  -1  19   18.33    0.99
  -1   1  19   19.68    0.99
  -1  -1  19   19.70    1.00
   1  -1  19   20.56    1.00
   1   1  19   18.91    1.01
  -1   1  19   18.75    1.00
   1  -1  19   18.81    1.01
  -1   1  19   18.33    0.99
   1  -1  19   19.20    0.99
  -1  -1  19   17.52    0.99
   1   1  19   18.50    0.98
  -1  -1  19   19.46    1.01
  -1   1  20   -0.03    0.11
  -1  -1  20    0.14    0.26
   1  -1  20   -0.23    0.25
   1  -1  20    0.14    0.24
   1  -1  20    0.15    0.28
  -1  -1  20    0.25    0.28
   1   1  20   -0.04    0.26
  -1   1  20   -0.23    0.28
  -1  -1  20   -0.01    0.31
  -1  -1  20    0.03    0.29
  -1   1  20    0.10    0.31
   1  -1  20   -0.19    0.31
   1  -1  20   -0.11    0.33
   1   1  20   -0.31    0.31
  -1  -1  20    0.36    0.31
  -1   1  20   -0.23    0.30
  -1  -1  21    0.16    0.18
   1  -1  21    0.26    0.29
  -1  -1  21    0.19    0.27
  -1  -1  21   -0.12    0.29
  -1   1  21    0.44    0.28
   1  -1  21    0.26    0.30
  -1  -1  21    0.57    0.29
   1   1  21    0.71    0.28
  -1   1  21    0.15    0.26
   1   1  21    0.96    0.23
  -1  -1  21    0.49    0.26
  -1   1  21    0.57    0.25
  -1  -1  22    0.26    0.25
  -1  -1  22    0.10    0.26
   1  -1  22    0.14    0.25
  -1   1  22    0.34    0.25
  -1   1  22    0.02    0.22
   1  -1  22   -0.14    0.26
   1   1  22    0.11    0.22
  -1  -1  22   -0.05    0.26
  -1  -1  23    0.03    0.21
  -1   1  23    0.07    0.21
   1  -1  23   -0.06    0.21
  -1  -1  23    0.00    0.21
   1  -1  23    0.46    0.22
  -1  -1  23    0.08    0.20
  -1  -1  24    0.09    0.16
  -1   1  24    0.31    0.16
   1  -1  24    0.32    0.15
  -1  -1  24   -0.18    0.16
   1  -1  24   -0.05    0.12
  -1  -1  24    0.09    0.12
   1   2   0    0.04    0.16
   1  -2   0    0.24    0.14
  -1   2   0   -0.03    0.25
  -1  -2   1    0.81    0.24
  -1   2  -1    1.00    0.25
   1  -2  -1    1.36    0.27
   1   2   1    0.95    0.12
   1  -2   1    1.14    0.13
  -1  -2  -1    0.85    0.11
   1  -2  -1    0.36    0.12
  -1  -2  -1    1.47    0.19
   1  -2   1    1.19    0.15
   1   2  -1    1.05    0.20
  -1   2  -1    1.24    0.13
   1   2   1    1.23    0.15
  -1  -2  -1    1.37    0.14
   1  -2  -1    1.09    0.18
  -1   2   1    1.27    0.33
  -1  -2  -1    1.14    0.19
   1   2  -2   37.08    1.79
  -1   2  -2   38.09    1.79
  -1  -2  -2   36.25    1.79
  -1  -2   2   36.37    1.79
   1  -2   2   36.46    1.80
   1   2   2   35.66    1.78
  -1  -2  -2   38.87    1.79
  -1   2  -2   34.45    1.81
  -1   2   2   35.91    1.81
  -1  -2   2   31.96    1.81
  -1   2  -2   36.42    1.82
   1  -2   2   34.66    1.83
   1  -2  -2   36.38    1.84
   1   2   2   36.27    1.79
   1  -2   2   33.77    1.79
  -1   2   2   36.54    1.78
   1  -2  -2   34.12    1.77
  -1   2   2   34.56    1.86
   1  -2  -2   34.86    1.78
  -1  -2  -2   36.64    1.79
   1  -2   2   35.20    1.78
  -1  -2   2   37.23    1.79
   1  -2  -3    0.09    0.19
   1  -2   3    0.30    0.20
  -1  -2   3    0.06    0.20
  -1  -2  -3    0.21    0.21
  -1   2   3    0.84    0.44
  -1   2   3    0.21    0.29
   1  -2   3    0.27    0.33
   1  -2  -3    0.05    0.32
  -1   2  -3    0.14    0.37
  -1  -2   3    0.16    0.36
  -1   2  -3    0.27    0.29
   1   2   3    0.09    0.33
   1  -2   3    0.37    0.33
   1  -2  -3    0.30    0.26
  -1   2   3   -0.29    0.27
   1   2   3   -0.03    0.31
  -1   2  -3    0.36    0.31
  -1  -2  -3    0.16    0.33
   1   2   3    0.02    0.22
   1   2  -3    0.31    0.23
  -1  -2  -3    0.48    0.30
   1  -2  -4  770.86   37.75
   1   2   4  781.47   37.77
  -1  -2  -4  770.72   37.76
  -1   2   4  815.98   37.76
   1  -2   4  740.85   37.74
  -1  -2   4  784.88   37.77
   1  -2  -4  755.42   37.74
  -1  -2   4  821.51   37.73
   1  -2  -4  805.29   37.70
  -1  -2   4  782.40   37.70
   1  -2   4  779.15   37.70
  -1  -2  -4  777.70   37.70
   1   2  -4  810.66   37.70
   1   2   4  792.71   37.70
  -1   2  -4  777.35   37.77
  -1  -2  -4  802.75   37.77
   1  -2   4  800.08   37.78
   1   2   4  784.94   37.77
   1   2   5   32.47    1.95
   1  -2   5   31.30    1.96
  -1   2   5   14.00    1.86
   1   2   5   18.09    1.89
  -1  -2   5   45.75    1.87
  -1  -2   5   27.75    1.92
  -1  -2  -5   40.13    1.97
   1  -2   5   47.23    1.91
  -1  -2  -5   44.65    1.87
  -1   2  -5   17.93    1.88
   1  -2  -5   46.71    1.91
   1  -2   5   50.27    1.84
   1  -2  -5   51.09    1.84
  -1  -2   5   44.24    1.83
  -1  -2  -5   45.47    1.84
  -1   2  -5   50.08    1.85
  -1   2  -5   48.71    2.00
  -1   2   5   48.00    1.84
   1   2   5   51.60    1.85
   1   2  -5   52.54    1.86
  -1  -2  -5   48.34    2.01
  -1   2   5   47.85    2.02
   1  -2   6  448.40   20.74
   1   2   6  438.28   20.73
   1   2   6  428.05   20.71
  -1   2   6  432.40   20.70
  -1  -2   6  436.39   20.71
  -1  -2   6  421.30   20.59
   1  -2   6  409.00   20.59
  -1  -2  -6  425.01   20.59
   1  -2  -6  429.13   20.59
  -1  -2  -6  421.14   20.56
  -1  -2   6  424.20   20.56
  -1   2  -6  428.68   20.56
   1   2  -6  435.26   20.57
  -1   2   6  443.20   20.56
   1   2   6  430.71   20.57
  -1   2   6  451.35   20.73
  -1   2   7    6.23    0.75
   1  -2   7    7.05    0.45
   1  -2   7    6.22    0.74
   1  -2  -7    8.20    0.46
   1   2   7    7.79    0.77
  -1  -2   7    6.24    0.74
  -1   2   7    3.90    0.65
   1   2   7    3.06    0.65
  -1  -2  -7    8.68    0.47
  -1  -2   7    6.20    0.70
  -1  -2   7    7.81    0.44
  -1  -2   7    8.93    0.43
  -1  -2  -7    8.32    0.42
  -1   2   7    9.69    0.77
  -1   2   7    8.51    0.43
  -1   2   7    8.52    0.43
  -1   2  -7    9.69    0.44
  -1   2   8   28.43    1.63
  -1  -2   8   28.22    1.65
   1   2   8   26.98    1.63
   1   2   8   27.26    1.67
   1  -2   8   28.85    1.69
  -1  -2   8   27.77    1.68
  -1   2   8   25.55    1.68
  -1  -2   8   26.84    1.63
  -1   2   8   27.63    1.63
  -1   2   9    0.43    0.53
   1   2   9    1.32    0.58
   1   2   9    0.89    0.31
  -1  -2   9    0.59    0.55
  -1   2   9    1.95    0.62
  -1   2   9    1.23    0.71
  -1  -2   9    1.54    0.67
   1   2   9    1.49    0.67
  -1  -2   9    1.00    0.56
   1  -2  10   68.16    3.84
   1   2  10   66.17    3.68
   1   2  10   76.11    3.92
  -1  -2  10   80.72    3.94
  -1   2  10   71.76    3.89
   1   2  10   76.75    3.95
  -1   2  10   79.87    3.98
  -1  -2  10   77.84    4.01
   1  -2  10   77.62    3.95
  -1  -2  10   75.82    3.90
  -1   2  10   73.41    3.88
   1   2  11    0.13    0.66
   1   2  11    0.60    0.28
   1  -2  11    0.45    0.53
  -1   2  11    0.63    0.62
  -1  -2  11   -0.46    0.62
  -1   2  11    0.61    0.64
  -1  -2  11    0.37    0.58
  -1  -2  11    0.43    0.69
   1   2  11    0.60    0.69
   1  -2  11    0.94    0.68
  -1   2  11    0.92    0.73
   1  -2  12    1.10    0.59
  -1   2  12   -0.07    0.63
   1   2  12    0.66    0.66
  -1  -2  12    0.37    0.65
  -1   2  12    1.74    0.72
  -1  -2  12    0.36    0.61
   1   2  12    0.82    0.73
  -1   2  12    0.16    0.77
   1  -2  12    1.06    0.78
  -1  -2  12    0.64    0.74
  -1   2  13    0.08    0.70
   1   2  13    0.17    0.68
   1  -2  13    0.64    0.55
  -1  -2  13    0.89    0.69
  -1  -2  13    0.59    0.68
  -1  -2  13    0.40    0.67
  -1   2  13    1.31    0.80
  -1  -2  13    0.53    0.84
   1  -2  13    0.75    0.79
   1   2  13   -0.57    0.78
  -1   2  13    0.14    0.68
   1   2  14    0.11    0.27
  -1   2  14    0.71    0.31
   1   2  14    0.17    0.26
  -1  -2  14    0.10    0.24
  -1   2  14    0.16    0.23
   1   2  14    1.16    0.80
   1  -2  14    1.18    0.80
  -1   2  14   -0.19    0.84
  -1  -2  14    0.48    0.85
  -1   2  14    0.20    0.28
  -1   2  14   -0.55    0.77
  -1  -2  14    0.54    0.62
  -1  -2  14    0.76    0.70
   1  -2  14    1.61    0.62
  -1   2  14    0.15    0.74
  -1   2  14    0.25    0.25
   1   2  14    0.49    0.24
  -1  -2  14    0.21    0.26
   1  -2  14    0.32    0.24
   1  -2  14    0.38    0.26
  -1  -2  14    0.71    0.70
   1   2  14    0.47    0.73
  -1  -2  15    0.21    0.89
  -1   2  15    0.72    0.87
   1   2  15    0.68    0.83
   1  -2  15    0.39    0.86
   1  -2  15   -0.34    0.55
  -1  -2  15    0.39    0.62
   1   2  15   -0.25    0.28
   1   2  15   -0.11    0.34
  -1   2  15    0.37    0.27
  -1  -2  15    0.11    0.29
  -1  -2  15    0.19    0.28
   1   2  15    0.25    0.27
   1  -2  15    0.14    0.28
  -1   2  15    0.64    0.28
  -1   2  15    0.91    0.84
   1  -2  15    0.36    0.28
  -1  -2  15   -0.19    0.30
  -1   2  15    0.43    0.34
  -1  -2  16    0.34    0.31
  -1   2  16    0.18    0.29
   1  -2  16    0.10    0.31
  -1  -2  16    0.37    0.30
   1   2  16    0.61    0.30
  -1   2  16    0.40    0.28
   1  -2  16    0.64    0.31
  -1  -2  16    0.64    0.32
   1   2  16    0.19    0.27
   1   2  16    0.29    0.31
  -1   2  16    0.54    0.30
   1  -2  16   -0.05    0.35
   1   2  16    2.05    0.84
  -1  -2  16    0.86    0.98
  -1   2  16    2.56    0.98
   1  -2  16    0.21    0.89
  -1  -2  17   -0.09    0.31
  -1  -2  17    0.10    0.30
   1  -2  17    0.03    0.30
   1   2  17   -0.17    0.31
  -1   2  17    0.04    0.30
   1  -2  17    0.09    0.32
   1   2  17   -0.09    0.28
  -1   2  17   -0.05    0.30
  -1  -2  17    0.10    0.33
  -1   2  17    0.07    0.29
  -1   2  17    0.24    0.32
   1  -2  17    0.02    0.37
   1   2  17   -0.06    0.31
   1  -2  17   -0.64    0.88
  -1  -2  17   -0.11    0.92
   1   2  17    1.15    0.87
  -1   2  17    0.66    0.87
   1   2  18    2.94    0.35
   1  -2  18    3.08    0.36
  -1  -2  18    3.01    0.37
  -1  -2  18    2.63    0.37
  -1   2  18    2.74    0.35
   1  -2  18    2.67    0.34
  -1  -2  18    2.45    0.36
   1  -2  18    2.60    0.34
   1   2  18    2.43    0.33
  -1   2  18    2.86    0.35
  -1   2  18    2.57    0.34
  -1   2  18    2.13    0.36
   1  -2  18    2.25    0.39
  -1  -2  18    2.35    0.41
   1   2  18    2.59    0.37
  -1   2  18    4.42    1.04
   1   2  18    3.66    0.93
   1  -2  18    1.90    0.93
  -1  -2  18    3.15    1.00
  -1   2  19    0.27    0.29
  -1  -2  19    0.02    0.31
   1  -2  19    0.10    0.30
   1   2  19   -0.01    0.30
  -1  -2  19    0.35    0.31
  -1  -2  19   -0.17    0.30
   1  -2  19    0.09    0.29
  -1   2  19   -0.17    0.29
  -1   2  19   -0.24    0.27
   1  -2  19    0.28    0.30
  -1  -2  19    0.38    0.31
   1   2  19    0.44    0.26
   1   2  19    0.09    0.29
   1  -2  19   -0.60    0.35
  -1  -2  19    0.44    0.36
  -1   2  19    0.07    0.30
  -1  -2  20    0.24    0.28
   1  -2  20    0.53    0.27
   1  -2  20    0.92    0.27
  -1  -2  20    0.22    0.31
  -1   2  20    0.48    0.26
   1  -2  20    1.04    0.29
   1   2  20    0.65    0.25
  -1   2  20    0.78    0.30
   1   2  20    0.59    0.29
  -1  -2  20    0.56    0.32
  -1  -2  20    0.34    0.30
   1  -2  20    0.55    0.29
  -1   2  20    0.84    0.30
  -1  -2  20    0.47    0.35
   1  -2  20    0.37    0.35
  -1   2  20    0.27    0.29
   1   2  20    0.78    0.29
  -1  -2  21   -0.24    0.23
  -1  -2  21    0.01    0.24
   1  -2  21   -0.10    0.22
   1  -2  21   -0.06    0.23
  -1   2  21   -0.10    0.27
   1  -2  21   -0.30    0.28
  -1   2  21    0.26    0.26
  -1  -2  21    0.15    0.29
  -1  -2  21   -0.30    0.27
   1   2  21    0.14    0.26
   1   2  21   -0.11    0.25
   1  -2  21   -0.10    0.31
  -1  -2  21   -0.11    0.31
  -1   2  21   -0.23    0.24
  -1   2  21   -0.20    0.23
  -1  -2  21    0.08    0.26
  -1   2  22    0.52    0.24
  -1  -2  22    0.39    0.24
  -1   2  22    0.68    0.24
  -1  -2  22    0.55    0.27
   1  -2  22   -0.11    0.24
   1   2  22    0.34    0.24
  -1  -2  22   -0.18    0.27
   1   2  22    0.10    0.11
   1  -2  22   -0.14    0.26
  -1  -2  23   -0.11    0.20
  -1  -2  23    0.13    0.22
  -1   2  23    0.06    0.19
   1   2  23    0.08    0.20
  -1   2  23   -0.17    0.20
   1  -2  23    0.05    0.19
   1  -2  23   -0.02    0.22
  -1  -2  23    0.18    0.21
  -1  -2  24    1.19    0.17
  -1   2  24    0.95    0.16
   1   2  24    0.95    0.16
  -1  -2  24    1.02    0.15
   1  -2  24    1.13    0.16
  -1   2  24    1.43    0.16
   1  -2  24    0.92    0.16
  -1  -2  24    0.74    0.15
   1   3   0    0.42    0.27
   1  -3   0    0.90    0.11
   1  -3   0    0.61    0.23
  -1   3   0    0.82    0.36
  -1   3  -1  499.02   23.34
   1  -3  -1  468.81   23.35
   1   3   1  485.99   23.24
   1  -3   1  479.82   23.24
   1  -3   1  503.94   23.31
  -1  -3  -1  490.86   23.26
   1   3   1  481.94   23.25
  -1   3  -1  488.66   23.24
   1   3  -1  491.39   23.30
   1  -3   1  481.26   23.25
  -1  -3  -1  487.03   23.24
  -1  -3  -1  480.27   23.30
   1  -3  -1  481.10   23.30
  -1  -3  -2   48.45    1.72
   1   3  -2   47.61    1.77
   1   3   2   45.93    1.77
  -1   3  -2   49.09    1.72
  -1  -3   2   20.68    1.74
   1  -3   2   44.30    1.85
   1  -3  -2   44.05    1.86
  -1   3  -2   45.29    1.82
   1  -3   2   31.84    1.69
   1   3   2   33.96    1.70
   1  -3  -2   13.32    1.66
  -1  -3  -2   15.74    1.69
  -1   3   2   42.34    1.91
   1  -3  -2   44.58    1.76
   1  -3   2   43.85    1.75
  -1  -3  -2   41.40    1.75
  -1  -3   2   40.90    1.76
   1  -3  -3  225.82   10.72
   1  -3   3  201.69   10.71
  -1  -3   3  223.77   10.69
   1   3   3  222.31   10.66
   1  -3   3  217.24   10.66
  -1  -3  -3  207.97   10.68
  -1   3   3  234.26   10.66
   1  -3  -3  228.32   10.65
  -1  -3  -3  227.00   10.66
   1   3   3  220.74   10.65
  -1   3  -3  217.24   10.66
   1   3  -3  230.87   10.66
   1  -3  -3  222.51   10.65
   1  -3   3  212.26   10.65
  -1  -3   3  218.05   10.66
  -1  -3  -3  219.84   10.66
  -1  -3  -4   16.96    0.79
   1   3  -4   16.71    0.72
   1   3   4   17.25    0.72
  -1   3  -4   16.57    0.78
  -1  -3   4   16.41    0.78
  -1  -3   4    6.83    0.78
   1  -3   4   17.38    0.84
  -1  -3  -4   16.85    0.86
  -1  -3  -4   16.30    0.79
   1  -3  -4   15.90    0.83
  -1   3  -4    7.58    0.77
   1   3   4   12.07    0.76
   1  -3   4   11.17    0.77
  -1  -3  -4    4.01    0.69
  -1   3   4    6.51    0.70
  -1   3   4   16.99    0.92
   1  -3  -4   16.01    0.70
   1  -3   4   15.31    0.70
  -1  -3  -4   16.17    0.71
  -1  -3   4   14.44    0.70
  -1   3   5   12.24    0.74
  -1  -3  -5   12.55    0.85
   1   3   5   13.55    0.75
   1   3  -5   13.58    0.76
  -1   3  -5   12.39    0.84
  -1   3  -5   13.67    0.75
   1  -3   5   14.14    0.84
   1  -3  -5   12.78    0.84
  -1  -3   5   12.67    0.91
  -1  -3   5   11.75    0.79
  -1  -3  -5   14.52    0.82
   1   3   5   15.06    0.89
   1  -3   5   14.78    0.90
  -1   3   5   12.31    0.84
   1  -3   5   12.61    0.85
   1  -3  -5   13.05    0.82
   1   3   5   14.06    0.87
  -1   3   5   14.43    0.97
  -1  -3   5   12.52    0.74
  -1  -3  -5   13.44    0.74
   1  -3   5   13.23    0.74
   1  -3  -5   12.36    0.74
   1   3   6    0.50    0.21
  -1   3   6    0.58    0.20
  -1   3  -6    0.39    0.21
   1   3  -6    0.57    0.24
   1  -3  -6    0.35    0.34
   1  -3   6    0.44    0.28
  -1  -3  -6    0.59    0.30
  -1  -3   6    0.73    0.27
  -1  -3   6    0.17    0.44
   1  -3   6    0.61    0.44
   1   3   6    0.22    0.42
  -1   3   6    0.58    0.46
  -1  -3   6    0.16    0.43
  -1   3   6    0.20    0.38
   1   3   6    0.16    0.40
   1  -3   6    0.06    0.38
  -1   3   6    0.25    0.48
  -1  -3  -6    0.11    0.19
   1  -3  -6    0.51    0.21
   1  -3   6    0.48    0.18
  -1  -3   6    0.47    0.19
   1   3   7  123.08    6.05
  -1   3  -7  121.10    6.04
   1   3  -7  125.74    6.06
  -1   3   7  122.69    6.05
  -1  -3   7  118.52    6.10
   1  -3  -7  115.65    6.09
  -1  -3  -7  116.24    6.10
  -1  -3   7  125.07    6.23
   1  -3   7  114.52    6.09
   1  -3   7  130.21    6.24
   1   3   7  124.16    6.23
  -1   3   7  120.10    6.23
  -1  -3   7  128.03    6.25
   1  -3   7  120.60    6.21
   1   3   7  119.50    6.21
  -1   3   7  119.86    6.20
  -1   3   7  130.12    6.25
   1  -3  -7  146.71    6.07
  -1  -3  -7  121.25    6.04
  -1  -3   7  122.70    6.04
   1  -3   7  151.10    6.07
  -1   3  -8    2.08    0.21
   1   3   8    2.04    0.19
  -1   3   8    1.73    0.18
   1   3  -8    1.79    0.21
  -1  -3   8    1.27    0.54
   1  -3  -8    1.99    0.27
   1  -3   8    1.53    0.23
  -1  -3   8    1.84    0.24
  -1  -3  -8    1.88    0.29
  -1   3   8    0.19    0.61
   1   3   8    1.41    0.58
   1  -3   8    1.35    0.60
  -1  -3   8    1.04    0.62
   1   3   8    0.26    0.51
  -1   3   8    0.82    0.53
   1  -3   8   -0.34    0.51
   1   3   8    0.95    0.23
   1  -3   8    1.61    0.58
   1  -3   8    1.79    0.25
  -1   3   8    2.27    0.62
  -1  -3   8    1.98    0.18
  -1  -3   9   18.46    1.26
  -1   3   9   20.32    1.30
  -1   3   9   18.53    1.32
  -1  -3   9   17.41    1.31
   1  -3   9   21.65    1.34
   1   3   9   20.11    1.29
   1  -3   9   16.92    1.27
   1  -3   9   17.53    1.25
  -1   3   9   18.50    1.25
   1   3   9   16.94    1.26
   1   3   9   16.53    0.97
  -1   3  10    3.12    0.69
  -1  -3  10    4.07    0.71
  -1  -3  10    2.40    0.76
   1   3  10    2.56    0.71
  -1   3  10    2.41    0.69
   1  -3  10    2.65    0.72
   1  -3  10    2.17    0.68
   1  -3  10    1.37    0.61
   1   3  10    2.11    0.27
   1   3  10    2.13    0.66
  -1   3  10    2.01    0.61
  -1   3  11    1.92    0.63
   1  -3  11    1.50    0.62
   1  -3  11    2.45    0.65
   1   3  11    0.85    0.59
  -1   3  11    0.77    0.66
  -1  -3  11    0.45    0.62
  -1  -3  11    0.43    0.68
  -1   3  11    1.82    0.77
   1   3  11    1.31    0.66
   1  -3  11    1.14    0.69
  -1   3  12    6.69    0.98
  -1  -3  12    8.38    1.06
   1  -3  12    7.15    0.96
   1  -3  12    3.40    0.88
  -1  -3  12   14.45    1.12
   1   3  12   11.37    1.10
   1  -3  12   12.42    1.13
  -1  -3  12   11.91    1.17
  -1   3  12   12.75    1.16
   1   3  12    7.54    0.99
  -1   3  12   19.31    1.18
   1   3  13    1.67    0.76
   1  -3  13    0.60    0.66
   1  -3  13    1.93    0.65
  -1   3  13    1.56    0.78
  -1  -3  13    1.77    0.67
  -1  -3  13    0.66    0.70
  -1   3  13    1.64    0.84
   1   3  13    1.87    0.78
  -1  -3  13    1.23    0.82
   1  -3  13    0.83    0.76
  -1   3  13    1.35    0.73
   1   3  14    0.24    0.25
  -1   3  14   -0.44    0.32
   1   3  14   -0.10    0.28
  -1   3  14   -0.03    0.24
  -1   3  14    0.14    0.27
   1  -3  14   -0.30    0.58
  -1  -3  14   -0.76    0.68
   1  -3  14   -0.29    0.68
  -1   3  14    0.08    0.75
  -1  -3  14    0.07    0.26
   1   3  14   -0.07    0.25
   1  -3  14    0.03    0.24
  -1   3  14   -0.08    0.24
  -1  -3  14   -0.04    0.26
   1  -3  14   -1.09    0.82
  -1  -3  14    0.29    0.82
   1   3  14   -0.98    0.83
  -1   3  14    0.09    0.79
   1  -3  14    0.07    0.27
  -1  -3  14   -0.18    0.68
  -1   3  14   -0.37    0.68
   1  -3  15   20.72    1.07
  -1  -3  15   18.91    1.07
  -1   3  15   22.17    1.07
   1  -3  15   19.14    1.47
  -1  -3  15   19.65    1.56
  -1   3  15   20.17    1.65
  -1   3  15   20.36    1.05
  -1  -3  15   21.03    1.05
  -1  -3  15   20.23    1.06
  -1   3  15   20.03    1.05
   1  -3  15   19.58    1.67
  -1   3  15   20.80    1.68
   1   3  15   20.80    1.66
  -1  -3  15   19.22    1.71
   1   3  15   20.20    1.08
  -1   3  15   19.85    1.06
  -1   3  15   17.65    1.09
   1   3  15   19.45    1.05
   1   3  15   19.71    1.05
   1  -3  15   20.95    1.06
   1  -3  16    0.51    0.85
   1   3  16   -0.30    0.87
  -1   3  16   -0.21    0.86
  -1  -3  16    0.11    0.92
  -1   3  16    0.05    0.38
   1  -3  16   -0.22    0.57
  -1  -3  16   -0.42    0.65
   1   3  16    0.02    0.27
   1  -3  16   -0.34    0.32
  -1  -3  16    0.17    0.33
  -1   3  16    0.17    0.26
  -1   3  16   -0.53    0.86
   1   3  16    0.14    0.37
  -1   3  16   -0.17    0.29
   1   3  16   -0.15    0.27
   1  -3  16    0.05    0.30
   1   3  16    0.18    0.27
  -1  -3  16    0.10    0.32
  -1  -3  16    0.05    0.30
  -1   3  16    0.33    0.29
   1   3  17   31.77    1.66
  -1  -3  17   33.84    1.66
   1  -3  17   33.62    1.66
  -1   3  17   32.53    1.66
  -1   3  17   31.62    1.66
   1  -3  17   33.31    1.67
  -1   3  17   34.89    1.65
  -1  -3  17   33.18    1.66
  -1  -3  17   33.29    1.67
   1   3  17   31.28    1.65
   1  -3  17   32.20    1.66
   1   3  17   32.97    1.66
  -1  -3  17   35.57    2.34
   1  -3  17   30.03    2.28
  -1   3  17   28.97    2.27
   1   3  17   34.63    2.32
  -1   3  18    0.22    0.29
   1   3  18    0.50    0.29
   1  -3  18   -0.13    0.32
  -1   3  18    0.64    0.29
   1  -3  18    1.33    0.91
  -1  -3  18   -0.53    0.89
  -1   3  18    0.73    0.86
   1   3  18    0.20    0.81
  -1  -3  18    0.31    0.31
  -1  -3  18    1.05    0.34
   1  -3  18    0.26    0.31
   1   3  18    0.29    0.28
  -1   3  18    0.26    0.30
   1  -3  18    0.20    0.30
  -1  -3  18    0.08    0.33
  -1   3  18    0.22    0.27
   1   3  18    0.41    0.26
   1  -3  19   14.08    0.87
  -1  -3  19   14.25    0.87
  -1   3  19   16.15    0.85
  -1  -3  19   17.03    0.87
  -1   3  19   15.28    0.85
   1   3  19   15.55    0.85
   1  -3  19   15.14    0.87
  -1   3  19   14.92    0.84
   1   3  19   15.16    0.83
  -1  -3  19   15.58    0.87
   1  -3  19   16.84    0.86
  -1  -3  19   17.31    0.87
   1   3  19   17.02    0.86
  -1   3  19   16.16    0.86
   1  -3  20    0.13    0.28
  -1  -3  20   -0.27    0.31
  -1  -3  20    0.28    0.29
  -1   3  20   -0.08    0.28
  -1   3  20   -0.12    0.27
   1   3  20    0.17    0.28
  -1   3  20    0.08    0.25
   1   3  20   -0.32    0.26
  -1  -3  20   -0.18    0.35
   1   3  20    0.31    0.21
  -1   3  20    0.06    0.24
   1  -3  20   -0.06    0.29
  -1  -3  20   -0.05    0.31
  -1  -3  20    0.13    0.29
   1  -3  20    0.14    0.28
   1  -3  21    2.83    0.27
  -1  -3  21    2.86    0.29
   1  -3  21    2.66    0.28
   1  -3  21    2.45    0.28
  -1   3  21    3.16    0.29
  -1   3  21    2.99    0.30
   1   3  21    3.08    0.29
  -1  -3  21    3.58    0.32
   1  -3  21    3.27    0.35
  -1  -3  21    3.05    0.34
  -1  -3  21    2.47    0.31
  -1  -3  21    3.30    0.29
  -1  -3  22   -0.01    0.28
   1  -3  22    0.19    0.27
   1  -3  22   -0.29    0.13
   1  -3  22   -0.49    0.16
  -1  -3  22    0.22    0.21
  -1  -3  22   -0.30    0.13
  -1  -3  22    0.63    0.22
  -1  -3  22    0.17    0.27
   1  -3  22    0.32    0.23
  -1   3  22    0.14    0.22
  -1   3  22    0.09    0.23
   1   3  22   -0.07    0.22
   1  -3  23    4.80    0.32
  -1  -3  23    4.28    0.32
  -1  -3  23    4.00    0.31
  -1   3  23    3.71    0.30
  -1  -3  23    4.13    0.30
  -1   3  23    4.14    0.29
   1  -3  23    4.74    0.30
   1   3  23    4.53    0.30
  -1   3  24    0.19    0.14
  -1  -3  24    0.34    0.15
  -1  -3  24   -0.06    0.14
   1  -3  24    0.28    0.15
   1  -3  24    0.26    0.13
  -1  -3  24    0.21    0.13
   1   3  24    0.17    0.13
  -1   3  24    0.22    0.12
  -1  -4   0    0.67    0.33
   1  -4   0    0.25    0.30
   1   4   0   -0.02    0.37
   1   4  -1   -0.09    0.36
  -1  -4  -1   -0.01    0.24
   1  -4   1   -0.21    0.36
   1  -4  -1    0.21    0.49
   1  -4  -1    0.07    0.35
  -1  -4  -1    0.50    0.37
   1  -4  -2   -0.21    0.47
  -1  -4   2    0.43    0.52
   1  -4   2    0.89    0.50
   1  -4   2    0.44    0.21
   1   4   2    0.41    0.21
   1  -4  -2    0.42    0.23
   1  -4   2    0.28    0.41
  -1   4  -2    0.98    0.20
   1   4   2    0.57    0.36
  -1  -4  -2    0.54    0.20
   1   4  -2    0.36    0.35
  -1  -4   2    0.66    0.34
   1  -4   2    0.70    0.35
   1  -4  -2    0.67    0.35
  -1  -4  -2    0.49    0.35
  -1   4  -3   18.03    0.77
   1   4  -3   17.16    0.82
   1   4   3   16.90    0.81
  -1  -4  -3   17.21    0.77
   1  -4   3   16.81    0.94
  -1  -4   3    7.01    0.83
  -1  -4  -3   16.06    0.90
  -1  -4   3   17.57    0.90
   1  -4  -3   16.55    0.94
   1   4   3   12.96    0.74
   1  -4   3   12.96    0.75
   1  -4  -3    4.48    0.69
  -1  -4  -3    5.32    0.72
   1  -4   3   10.05    0.83
  -1   4   3   14.03    1.02
   1  -4   3   17.35    0.81
  -1  -4  -3   15.20    0.81
   1  -4  -3   17.10    0.81
  -1  -4   3   15.69    0.81
   1   4  -4  242.95   11.00
  -1   4  -4  240.08   11.00
  -1   4  -4  233.08   11.00
  -1  -4  -4  234.39   11.00
  -1   4   4  236.84   11.00
   1  -4   4  226.13   11.09
  -1  -4  -4  237.20   11.06
  -1  -4   4  234.60   11.05
   1  -4  -4  231.08   11.08
  -1  -4   4  232.43   11.06
   1  -4   4  249.52   11.01
  -1   4   4  233.70   11.01
   1   4   4  233.13   11.00
   1  -4   4  231.89   11.09
  -1  -4  -4  219.26   11.02
   1  -4  -4  219.64   10.99
  -1   4   4  236.41   11.13
   1  -4   4  231.96   10.99
  -1  -4  -4  237.85   11.00
   1  -4  -4  231.34   10.99
  -1  -4   4  227.43   11.00
   1  -4  -5    5.24    0.40
  -1  -4   5    5.06    0.39
  -1  -4  -5    4.92    0.39
   1  -4   5    5.21    0.39
  -1   4   5    4.96    0.65
  -1  -4   5    2.15    0.53
  -1  -4   5    5.06    0.51
   1  -4  -5    4.94    0.55
   1  -4   5    5.32    0.54
  -1  -4  -5    4.76    0.50
   1   4   5    3.59    0.46
  -1   4   5    2.29    0.47
  -1  -4   5    3.01    0.49
   1  -4   5    3.80    0.49
   1  -4   5    0.51    0.40
   1  -4  -5    0.48    0.37
  -1   4   5    1.66    0.42
   1   4   5    5.78    0.41
  -1   4  -5    4.18    0.45
   1  -4  -5    4.47    0.53
   1   4  -5    5.95    0.42
  -1   4   5    4.74    0.39
   1   4  -5    5.71    0.51
  -1   4  -5    4.99    0.40
  -1  -4  -5    5.03    0.49
  -1   4   6   26.09    1.31
   1   4   6   25.71    1.32
   1   4  -6   24.48    1.31
  -1   4  -6   23.78    1.31
  -1  -4   6   23.69    1.47
  -1  -4   6   23.88    1.39
  -1  -4  -6   25.12    1.40
   1  -4   6   23.38    1.42
   1  -4  -6   21.25    1.42
   1  -4   6   25.57    1.44
   1   4   6   25.13    1.41
  -1   4   6   25.42    1.44
  -1  -4   6   22.95    1.43
  -1   4   6   23.50    1.41
   1  -4   6   22.88    1.41
  -1   4   6   25.29    1.52
   1  -4  -6   24.79    1.30
  -1  -4  -6   24.39    1.30
   1  -4   6   24.77    1.30
  -1  -4   6   25.46    1.31
   1   4  -7    0.30    0.27
   1   4   7    0.32    0.23
  -1   4  -7    0.21    0.26
  -1   4   7    0.02    0.22
  -1  -4   7    0.08    0.47
   1  -4  -7    0.35    0.37
   1  -4   7    0.26    0.32
  -1  -4   7    0.06    0.30
  -1  -4  -7   -0.12    0.37
  -1   4   7   -0.24    0.50
  -1  -4   7    0.48    0.52
   1  -4   7    0.11    0.48
   1   4   7    0.34    0.51
  -1  -4   7    0.08    0.47
   1  -4   7   -0.14    0.52
   1  -4   7    0.57    0.46
  -1   4   7    0.25    0.42
  -1   4   7    0.57    0.54
  -1  -4   7    0.37    0.22
   1  -4   7    0.45    0.22
  -1  -4  -7    0.32    0.24
   1  -4  -7    0.12    0.24
  -1   4  -8    0.13    0.24
   1   4   8    0.40    0.22
   1   4  -8    0.23    0.27
  -1   4   8    0.41    0.21
  -1  -4   8    0.38    0.55
  -1  -4   8    0.06    0.28
   1  -4   8    0.44    0.29
   1   4   8    0.61    0.57
  -1  -4   8    0.24    0.58
  -1   4   8   -0.14    0.62
   1  -4   8   -0.22    0.56
   1  -4   8    0.31    0.61
  -1   4   8    0.17    0.48
  -1  -4   8    0.66    0.56
   1  -4   8   -0.09    0.51
  -1   4   8    0.58    0.65
   1  -4  -8    0.27    0.27
  -1  -4  -8    0.26    0.21
   1  -4   8    0.25    0.23
  -1  -4   8    0.17    0.19
   1  -4   9    2.09    0.81
  -1   4   9    4.96    0.88
  -1  -4   9    2.50    0.86
   1  -4   9    8.15    0.99
  -1  -4   9    9.99    1.00
  -1   4   9   15.14    1.14
   1   4  -9   14.39    0.68
   1   4   9   14.29    0.66
  -1   4   9   14.08    0.65
  -1   4  -9   14.27    0.68
  -1   4   9    9.94    1.04
   1   4   9    9.41    0.97
  -1  -4   9    9.40    1.02
   1  -4   9    9.23    1.01
  -1  -4  10   20.17    1.37
  -1   4  10   23.75    1.43
   1   4  10   17.98    1.33
   1  -4  10   17.80    1.34
  -1  -4  10   17.39    1.38
  -1   4  10   18.00    1.38
   1  -4  10   18.75    1.35
  -1   4  10   17.56    1.30
   1  -4  10   16.43    1.31
  -1  -4  10   17.62    1.32
  -1  -4  11   -0.07    0.62
   1  -4  11    0.82    0.59
   1  -4  11    1.15    0.66
  -1   4  11   -0.26    0.59
  -1   4  11    2.65    0.71
   1  -4  11    0.40    0.70
  -1   4  11    0.42    0.70
   1   4  11    1.37    0.68
  -1  -4  11    1.00    0.75
  -1  -4  11    0.13    0.58
  -1   4  12   25.80    1.75
  -1  -4  12   26.93    1.79
   1  -4  12   23.76    1.75
   1  -4  12   24.71    1.74
  -1  -4  12   26.30    1.81
  -1   4  12   26.21    1.76
  -1   4  12   25.09    1.79
  -1  -4  12   26.78    1.82
   1  -4  12   27.20    1.80
   1   4  12   26.10    1.77
  -1  -4  12   23.56    1.75
  -1  -4  13    0.33    0.24
  -1   4  13    1.78    0.79
   1  -4  13    0.82    0.72
  -1  -4  13    0.78    0.81
   1   4  13    1.04    0.78
  -1   4  13    0.20    0.24
   1   4  13    0.25    0.23
   1  -4  13    0.61    0.67
   1  -4  13   -0.31    0.64
  -1  -4  13    0.26    0.73
  -1  -4  13   -0.17    0.68
  -1   4  13    0.37    0.73
   1   4  13    0.07    0.27
  -1   4  13    0.30    0.21
  -1  -4  13   -0.11    0.26
  -1  -4  13    0.25    0.67
  -1   4  13   -0.65    0.66
   1   4  14    1.57    0.77
   1  -4  14    2.22    0.88
  -1   4  14    0.55    0.79
  -1  -4  14    1.31    0.84
  -1  -4  14    1.54    0.79
   1  -4  14    0.24    0.62
   1  -4  14    0.77    0.79
  -1   4  14    1.18    0.28
   1   4  14    1.23    0.25
  -1  -4  14    1.15    0.27
  -1  -4  14    1.82    0.29
   1  -4  14    1.21    0.27
   1  -4  14    1.10    0.29
  -1   4  14    1.36    0.26
  -1   4  14    1.59    0.30
   1   4  14    1.16    0.28
  -1   4  14    1.67    0.78
   1   4  14    1.22    0.25
  -1   4  14    1.00    0.26
   1   4  14    1.22    0.31
  -1   4  15    0.58    0.84
   1   4  15    0.46    0.77
  -1  -4  15   -0.10    0.84
   1  -4  15   -0.29    0.84
  -1  -4  15    0.64    0.70
   1  -4  15    0.50    0.66
   1  -4  15    0.24    0.28
  -1  -4  15    0.18    0.31
  -1  -4  15    0.20    0.28
  -1   4  15    0.31    0.27
   1   4  15    0.33    0.25
   1  -4  15   -0.19    0.30
  -1   4  15    0.19    0.27
  -1   4  15    0.45    0.33
   1   4  15    0.41    0.29
  -1   4  15    1.18    0.87
  -1   4  15    0.09    0.38
  -1   4  15    0.20    0.26
   1   4  15    0.17    0.25
   1   4  15    2.18    0.36
  -1   4  16   -0.20    0.86
   1  -4  16    0.30    0.82
   1   4  16    0.97    0.85
  -1  -4  16    0.51    0.87
  -1   4  16   -0.13    0.37
   1   4  16    0.05    0.34
  -1  -4  16    0.36    0.73
   1  -4  16    0.33    0.63
  -1  -4  16    0.15    0.30
  -1   4  16   -0.08    0.29
   1   4  16    0.25    0.28
  -1  -4  16    0.19    0.33
   1  -4  16   -0.17    0.30
   1   4  16    0.23    0.26
   1  -4  16    0.09    0.37
  -1   4  16    0.12    0.28
   1   4  16   -0.56    0.36
  -1   4  16    0.08    0.27
   1   4  16    0.01    0.24
   1  -4  16    0.08    0.32
  -1   4  16    0.26    0.79
  -1   4  17    0.03    0.28
   1   4  17   -0.29    0.28
   1  -4  17    0.23    0.37
  -1  -4  17   -0.41    0.37
  -1   4  17    0.21    0.28
   1  -4  17   -0.48    0.33
   1   4  17   -0.21    0.26
   1  -4  17    0.10    0.33
  -1   4  17    0.76    0.40
   1   4  17   -0.16    0.37
   1  -4  17   -0.70    0.87
  -1   4  17    0.31    0.82
   1   4  17   -0.79    0.87
  -1  -4  17    0.10    0.87
  -1   4  17   -0.08    0.29
   1   4  17    0.27    0.27
  -1  -4  17   -0.01    0.32
   1  -4  17    0.30    0.30
  -1  -4  17    0.16    0.27
  -1   4  18    0.92    0.31
   1   4  18    0.66    0.28
   1  -4  18    0.73    0.31
  -1  -4  18    0.99    0.34
  -1  -4  18    0.95    0.31
   1  -4  18    1.33    0.34
   1  -4  18    1.14    0.33
   1   4  18    1.16    0.26
  -1   4  18    0.71    0.27
  -1   4  18    0.65    0.29
   1  -4  18    0.74    0.38
  -1   4  18    0.96    0.28
   1   4  18    0.94    0.28
  -1  -4  18    1.32    0.37
  -1  -4  18    0.10    0.83
   1   4  18    1.45    0.80
   1  -4  18    1.85    0.90
  -1   4  18   -0.30    0.86
   1  -4  19    0.23    0.33
  -1  -4  19   -0.16    0.32
  -1  -4  19    0.58    0.28
  -1  -4  19    1.00    0.34
  -1   4  19    1.13    0.29
   1  -4  19    0.37    0.28
   1   4  19    0.42    0.28
  -1   4  19    0.96    0.28
  -1   4  19    0.65    0.25
   1   4  19    0.22    0.25
  -1   4  19    0.28    0.25
   1  -4  19    0.62    0.31
  -1  -4  19    0.28    0.31
   1   4  19    0.49    0.22
  -1  -4  20    0.82    0.30
   1  -4  20    1.12    0.30
  -1  -4  20    1.01    0.27
  -1  -4  20    0.20    0.32
  -1   4  20    0.91    0.27
   1   4  20    1.20    0.27
   1  -4  20    1.02    0.27
  -1   4  20    0.93    0.28
  -1   4  20    1.19    0.22
  -1  -4  20    0.72    0.29
   1   4  20    0.07    0.12
  -1   4  21   -0.01    0.25
  -1  -4  21   -0.04    0.30
   1  -4  21    0.04    0.25
   1   4  21    0.15    0.24
  -1  -4  21   -0.09    0.24
  -1   4  21    0.04    0.24
   1  -4  21    0.39    0.26
   1  -4  21    0.06    0.25
  -1  -4  21   -0.03    0.26
   1   4  22    0.46    0.21
  -1  -4  22    0.59    0.22
   1  -4  22    0.32    0.21
  -1  -4  22    0.45    0.27
  -1   4  22    0.01    0.21
  -1   4  22    0.32    0.23
   1  -4  22    0.14    0.20
  -1  -4  22    0.37    0.21
   1  -4  22    0.57    0.21
  -1  -4  22    0.45    0.20
  -1   4  23   -0.01    0.18
  -1   4  23    0.03    0.16
  -1  -4  23   -0.48    0.21
  -1  -4  23    0.00    0.17
   1   4  23    0.21    0.17
   1  -4  23   -0.02    0.17
  -1  -4  24    0.42    0.14
   1  -4  24    0.25    0.14
  -1  -4  24    0.45    0.13
  -1   4  24    0.63    0.13
  -1  -5   0    2.24    0.35
   1  -5   0    1.15    0.31
   1   5   0    2.13    0.40
   1  -5   0    1.34    0.35
  -1  -5   0    0.85    0.35
  -1  -5  -1  290.84   14.36
   1  -5  -1  293.84   14.36
   1   5  -1  300.41   14.36
  -1  -5   1  287.97   14.36
   1  -5   1  305.49   14.36
  -1  -5  -1  301.62   14.31
   1  -5   2   69.34    3.07
  -1   5   2   50.71    3.06
   1   5   2   68.27    3.06
  -1  -5   2   46.29    3.06
   1  -5   2   44.24    3.17
   1  -5  -2   27.51    3.06
  -1  -5   2   43.36    3.16
  -1  -5  -2   73.72    3.21
   1  -5   2   72.94    3.20
  -1  -5   2   72.36    3.21
   1  -5  -2   71.50    3.20
  -1   5   2   76.79    3.22
   1   5  -2   82.39    3.23
   1  -5  -2   80.73    3.09
   1   5  -2   74.55    3.08
  -1  -5  -2   77.87    3.07
   1   5   2   76.94    3.21
  -1   5  -2   75.46    3.07
  -1   5  -2   79.36    3.22
  -1   5   2   71.61    3.36
  -1   5   3   22.31    1.17
   1  -5   3   21.76    1.16
  -1  -5   3   21.93    1.18
   1   5   3   22.44    1.15
  -1  -5  -3   20.91    1.22
   1  -5  -3   21.74    1.19
   1  -5   3   22.50    1.33
  -1  -5   3   24.05    1.33
   1  -5   3   21.72    1.24
   1  -5  -3   22.66    1.25
  -1  -5   3   21.38    1.24
  -1  -5  -3   20.61    1.25
  -1  -5  -3   21.20    1.15
  -1   5   3   23.58    1.25
  -1   5  -3   22.83    1.15
   1   5  -3   20.20    1.15
  -1   5  -3   21.82    1.25
   1   5   3   22.79    1.25
   1   5  -3   22.13    1.24
   1  -5  -3   23.52    1.18
  -1   5   3   22.67    1.48
   1  -5   4    5.36    0.65
   1  -5  -4    1.89    0.45
  -1  -5   4    3.61    0.61
  -1  -5   4    7.59    0.56
  -1  -5  -4    8.34    0.57
  -1   5   4    7.84    0.83
   1  -5  -4    8.39    0.57
   1  -5   4    7.65    0.55
  -1   5   4    7.66    0.57
  -1   5  -4    8.73    0.58
   1   5   4    8.98    0.60
  -1  -5  -4    7.99    0.51
   1   5  -4    8.58    0.58
   1   5  -4    8.08    0.52
  -1   5  -4    7.62    0.49
   1  -5  -4    7.41    0.55
  -1   5   4    5.93    0.51
  -1  -5   4    5.45    0.52
   1   5   4    6.55    0.49
   1  -5   4    5.99    0.51
   1  -5   5    1.16    0.52
   1  -5   5    1.98    0.46
  -1  -5   5    1.91    0.56
   1  -5  -5    1.81    0.34
  -1  -5  -5    1.44    0.35
   1  -5   5    1.25    0.33
  -1   5   5    1.58    0.63
  -1  -5   5    1.91    0.36
  -1   5   5    1.15    0.35
  -1   5  -5    1.00    0.32
   1   5  -5    1.58    0.37
  -1  -5  -5    1.17    0.35
   1  -5  -5    0.90    0.38
   1   5  -5    1.64    0.33
   1   5   5    1.34    0.35
  -1   5  -5    1.10    0.33
  -1  -5   5    1.97    0.43
  -1   5   5    0.80    0.37
   1   5   5    1.70    0.38
   1  -5   5    2.01    0.41
   1  -5   6   33.15    1.94
   1   5   6   34.02    1.95
  -1   5   6   29.18    1.94
  -1  -5   6   29.75    1.95
  -1  -5   6   21.64    1.96
  -1  -5  -6   45.95    1.93
  -1  -5   6   45.63    1.94
   1  -5   6   45.17    1.93
   1  -5  -6   43.42    1.92
   1   5  -6   47.80    1.95
   1   5   6   49.88    1.96
  -1   5  -6   46.21    1.94
  -1   5   6   48.78    1.95
  -1   5   6   50.68    2.22
  -1   5   7  174.37    8.57
   1  -5   7  172.55    8.54
  -1  -5   7  174.34    8.57
   1   5   7  168.71    8.54
  -1  -5   7  172.29    8.59
   1  -5   7  172.65    8.56
  -1  -5   7  175.08    8.61
  -1  -5  -7  172.11    8.44
   1  -5   7  173.97    8.45
   1  -5  -7  176.06    8.44
  -1  -5   7  172.64    8.45
  -1   5   7  175.24    8.45
   1   5  -7  175.85    8.45
  -1   5  -7  172.15    8.44
   1   5   7  169.80    8.45
  -1   5   7  180.66    8.65
  -1  -5   8    6.89    0.81
   1   5   8    6.14    0.75
  -1   5   8    7.81    0.84
   1  -5   8    6.45    0.78
   1  -5   8    1.20    0.64
  -1  -5   8    1.15    0.71
   1  -5   8    5.64    0.86
  -1  -5   8    4.83    0.78
  -1  -5   8    8.23    0.67
   1  -5   8    8.16    0.68
  -1  -5   8    8.78    0.56
   1  -5   8    9.72    0.58
  -1  -5  -8    9.33    0.57
   1  -5  -8    9.70    0.58
   1   5   8    9.20    0.58
  -1   5  -8    9.30    0.58
  -1   5   8    8.50    0.57
   1   5  -8    8.79    0.61
  -1   5   8    8.85    0.91
   1   5   9    5.88    0.74
  -1  -5   9    6.99    0.84
  -1   5   9    5.63    0.77
   1  -5   9    6.38    0.78
   1  -5   9    7.67    0.80
  -1  -5   9    6.11    0.78
   1  -5   9    6.50    0.83
  -1  -5   9    6.51    0.81
  -1  -5   9    6.27    0.45
   1  -5   9    6.35    0.47
  -1   5   9    5.60    0.86
   1   5   9    5.91    0.45
  -1   5  -9    6.31    0.47
   1   5  -9    5.72    0.48
  -1   5   9    4.89    0.43
  -1  -5  10   -0.44    0.68
  -1  -5  10   -0.38    0.60
   1  -5  10    0.06    0.58
   1  -5  10   -0.07    0.67
   1  -5  10    0.52    0.61
   1   5  10   -0.23    0.63
  -1   5  10   -0.06    0.61
  -1  -5  10    0.25    0.64
  -1  -5  10    0.58    0.58
  -1   5  10    0.06    0.66
   1  -5  11    9.99    1.00
  -1  -5  11   10.49    1.04
   1  -5  11    9.87    1.07
  -1  -5  11   10.97    1.13
  -1   5  11   11.78    1.07
   1  -5  11    9.46    1.03
   1   5  11   10.99    1.03
  -1  -5  11    9.31    1.05
  -1  -5  11   11.17    1.05
  -1   5  11    9.03    1.03
  -1  -5  12    0.49    0.66
   1  -5  12    0.87    0.68
   1  -5  12    0.55    0.66
  -1  -5  12    2.00    0.76
  -1  -5  12    1.80    0.73
  -1   5  12    1.73    0.76
   1   5  12    2.00    0.72
  -1  -5  12    0.55    0.76
  -1   5  12    1.81    0.80
   1  -5  12    0.95    0.71
  -1  -5  13   69.95    3.37
  -1  -5  13   72.60    3.37
  -1   5  13   64.42    3.37
  -1   5  13   66.35    3.86
   1   5  13   69.70    3.85
  -1  -5  13   66.93    3.88
   1  -5  13   65.05    3.84
  -1   5  13   70.58    3.37
   1   5  13   70.23    3.37
   1   5  13   72.17    3.37
   1  -5  13   59.04    3.82
  -1  -5  13   60.42    3.86
  -1  -5  13   68.54    3.95
   1  -5  13   55.97    3.82
  -1   5  13   65.91    3.83
  -1   5  13   72.41    3.38
  -1   5  13   71.55    3.37
  -1   5  13   68.46    3.37
  -1  -5  13   70.12    3.38
   1  -5  13   69.33    3.37
   1   5  13   66.83    3.37
  -1  -5  13   62.79    3.85
  -1  -5  14    7.41    0.62
   1   5  14    9.30    0.61
  -1   5  14    8.64    0.61
   1  -5  14    9.90    1.13
  -1  -5  14    7.26    1.15
  -1   5  14   13.96    1.21
  -1  -5  14    9.90    0.60
  -1   5  14   10.10    0.60
  -1  -5  14   13.98    0.63
  -1   5  14   11.93    1.26
   1   5  14   11.90    1.19
  -1  -5  14   11.77    1.25
   1  -5  14   12.31    1.20
  -1   5  14   15.10    0.62
   1   5  14    9.27    0.60
   1  -5  14   10.43    0.60
  -1   5  15    1.32    0.83
   1   5  15    1.26    0.84
   1  -5  15    0.37    0.84
  -1  -5  15    0.19    0.80
   1  -5  15    0.53    0.71
  -1  -5  15   -1.06    0.79
   1  -5  15    0.53    0.36
  -1   5  15    0.01    0.26
  -1  -5  15    0.47    0.30
  -1   5  15   -0.04    0.26
   1   5  15    0.22    0.26
   1  -5  15    0.44    0.28
  -1  -5  15    0.41    0.27
  -1   5  15    0.01    0.30
   1   5  15    0.19    0.30
  -1   5  15    1.12    0.81
  -1  -5  15    0.74    0.32
  -1   5  16    0.20    0.83
  -1  -5  16   -0.10    0.84
   1   5  16   -0.19    0.80
   1  -5  16    0.09    0.76
  -1   5  16    0.25    0.34
   1   5  16    0.14    0.31
   1  -5  16    0.44    0.70
  -1  -5  16    0.48    0.76
   1  -5  16    0.57    0.36
   1   5  16   -0.36    0.37
  -1   5  16    0.68    0.28
   1   5  16    0.11    0.24
  -1  -5  16    0.60    0.33
   1   5  16    0.55    0.28
  -1  -5  16   -0.07    0.29
   1  -5  16    0.09    0.27
  -1  -5  16    0.46    0.34
  -1   5  16    0.46    0.28
  -1   5  16    0.71    0.83
   1   5  17   89.94    4.50
  -1  -5  17   90.29    4.50
   1  -5  17   93.90    4.51
   1   5  17   96.08    4.47
   1   5  17   87.80    4.46
   1  -5  17   76.86    4.98
  -1   5  17   84.29    5.02
  -1  -5  17   90.21    5.06
   1   5  17   90.08    5.05
  -1   5  17   92.08    4.49
   1   5  17   94.03    4.49
  -1  -5  17   80.44    4.96
  -1  -5  17   94.70    4.48
   1   5  17   95.54    4.48
   1  -5  17   94.42    4.48
  -1   5  17   93.02    4.48
  -1   5  17   90.24    5.01
   1  -5  17   90.03    4.50
  -1  -5  17   90.84    4.48
  -1   5  17   93.71    4.47
  -1  -5  18    0.18    0.38
   1  -5  18    0.48    0.37
  -1   5  18    0.05    0.29
   1   5  18    0.34    0.37
   1  -5  18   -0.17    0.34
  -1  -5  18   -0.06    0.32
  -1  -5  18    0.74    0.33
   1  -5  18    0.75    0.29
  -1  -5  18    0.27    0.28
   1   5  18    0.47    0.29
  -1   5  18    0.26    0.28
   1  -5  18    0.10    0.32
  -1   5  18    0.20    0.25
  -1   5  19    0.15    0.22
  -1  -5  19    0.49    0.26
   1   5  19   -0.09    0.26
  -1  -5  19   -0.27    0.34
   1  -5  19    0.27    0.27
  -1   5  19    0.07    0.26
  -1   5  19    0.07    0.28
  -1  -5  19    0.42    0.33
   1  -5  19    0.33    0.32
   1  -5  19    0.85    0.37
  -1  -5  19    0.17    0.37
  -1  -5  20    0.14    0.24
  -1   5  20   -0.06    0.24
  -1  -5  20    0.11    0.32
   1   5  20   -0.17    0.25
   1  -5  20    0.22    0.25
   1   5  20    0.31    0.27
  -1   5  20   -0.10    0.26
  -1  -5  20   -0.33    0.34
   1  -5  20    0.35    0.32
   1  -5  20   -0.27    0.29
  -1  -5  20    0.42    0.30
   1  -5  21    0.44    0.31
  -1  -5  21   -0.02    0.30
  -1  -5  21    0.17    0.27
   1  -5  21    0.70    0.27
   1  -5  21    0.47    0.27
  -1   5  21    0.30    0.22
   1  -5  21    0.34    0.23
  -1  -5  21    0.49    0.29
   1   5  21    0.47    0.23
   1   5  21    0.01    0.25
  -1  -5  21    0.57    0.23
  -1   5  21    0.53    0.24
  -1   5  22   -0.03    0.18
  -1   5  22    0.32    0.22
  -1  -5  22    0.03    0.26
  -1  -5  22    0.01    0.20
   1  -5  22   -0.28    0.27
  -1  -5  22   -0.03    0.26
   1  -5  22    0.11    0.21
   1  -5  22    0.27    0.22
  -1  -5  22    0.06    0.21
  -1  -5  22   -0.11    0.22
   1  -5  22    0.19    0.20
   1   5  22    0.04    0.19
   1  -5  23   16.51    0.90
  -1   5  23   19.44    0.91
   1  -5  23   18.73    0.91
  -1  -5  23   19.78    0.91
   1   5  23   19.86    0.91
  -1   5  23   22.31    0.92
  -1  -5  23   21.35    0.92
  -1  -5  24    0.28    0.10
  -1   5  24    0.15    0.10
  -1  -6   0   -0.12    0.38
   1  -6   0    0.23    0.38
  -1   6   0    0.12    0.37
   1   6   0    0.06    0.39
  -1  -6   0    0.72    0.34
  -1  -6  -1   11.20    0.73
   1  -6  -1   11.00    0.73
   1   6  -1   12.87    0.77
  -1   6  -1   11.53    0.74
  -1  -6   1    5.75    0.66
  -1  -6  -1    7.36    0.59
   1  -6   1    7.31    0.67
  -1   6   2   25.51    1.25
  -1  -6   2   24.09    1.26
   1  -6  -2   20.90    1.32
  -1  -6   2   23.85    1.47
   1  -6   2   23.41    1.44
  -1  -6   2   24.49    1.49
  -1  -6   2   26.98    1.46
   1  -6  -2   28.34    1.46
   1  -6   2   26.35    1.45
  -1  -6  -2   26.91    1.46
   1   6  -2   25.49    1.46
   1  -6  -2   26.44    1.26
   1   6   2   25.61    1.44
  -1   6   2   27.89    1.45
  -1   6  -2   26.59    1.45
   1   6  -2   26.45    1.25
  -1   6   2   24.48    1.67
  -1  -6   3   18.56    0.64
  -1   6   3    6.80    0.52
   1  -6   3    8.89    0.53
   1   6   3    7.89    0.52
   1  -6  -3    2.33    0.52
  -1  -6   3   25.94    1.06
   1  -6   3    4.35    0.71
  -1  -6   3    2.88    0.72
  -1  -6   3   28.13    1.01
   1  -6   3    9.88    0.70
   1  -6  -3   10.38    0.71
  -1  -6  -3    9.14    0.69
  -1   6  -3   10.07    0.72
  -1  -6  -3    9.72    0.53
   1   6  -3   10.44    0.71
   1   6   3   11.05    0.73
  -1   6   3   10.44    0.73
   1  -6  -3    9.80    0.56
  -1   6  -3   10.23    0.53
   1   6  -3    9.84    0.54
  -1   6   3    9.62    1.03
   1  -6  -4    5.81    0.47
   1  -6   4    5.92    0.67
  -1  -6   4    5.47    0.66
   1  -6  -4    5.86    0.55
   1  -6   4    5.02    0.55
  -1   6   4    4.05    0.83
  -1  -6  -4    5.44    0.56
  -1  -6   4    5.92    0.57
   1  -6  -4    5.26    0.46
  -1   6  -4    5.79    0.56
  -1   6  -4    5.21    0.40
   1   6  -4    5.22    0.56
  -1   6   4    5.22    0.55
  -1  -6  -4    5.11    0.43
   1   6  -4    4.56    0.41
   1   6   4    4.91    0.56
   1   6   4    6.00    0.43
  -1   6   4    6.56    0.46
   1  -6   4    5.69    0.44
  -1  -6   4    5.60    0.47
  -1   6   5   20.53    1.33
   1  -6   5   21.29    1.32
   1   6   5   22.34    1.31
  -1  -6   5   18.64    1.33
   1  -6   5   14.93    1.43
  -1  -6   5   10.36    1.37
  -1  -6   5   24.45    1.40
  -1  -6  -5   28.25    1.41
   1  -6   5   26.61    1.39
   1  -6  -5   27.96    1.40
   1  -6  -5   28.74    1.39
   1   6  -5   28.45    1.41
   1   6  -5   27.02    1.35
  -1   6  -5   26.50    1.33
   1   6   5   28.22    1.43
  -1   6  -5   28.42    1.41
  -1   6   5   28.20    1.42
  -1  -6  -5   27.02    1.35
  -1   6   5   28.92    1.67
  -1  -6   6  190.66    8.93
  -1   6   6  184.10    8.92
   1   6   6  185.05    8.89
   1  -6   6  185.23    8.89
   1  -6   6  187.46    9.05
   1  -6   6  185.62    8.95
  -1  -6   6  180.13    9.00
  -1  -6  -6  182.23    8.89
  -1  -6   6  181.36    8.90
   1  -6   6  176.44    8.89
   1  -6  -6  182.41    8.88
   1   6  -6  178.93    8.89
  -1   6   6  178.33    8.89
  -1   6  -6  178.29    8.89
   1   6   6  182.07    8.90
  -1   6   6  172.31    9.06
   1   6   7    2.80    0.51
   1  -6   7    2.71    0.52
  -1   6   7    2.57    0.55
  -1  -6   7    2.48    0.55
   1  -6   7    1.21    0.52
  -1  -6   7    1.63    0.63
  -1  -6   7    3.61    0.46
  -1  -6  -7    4.10    0.47
   1  -6  -7    4.12    0.45
   1  -6   7    3.74    0.43
   1   6   7    4.17    0.47
   1   6  -7    4.09    0.48
  -1   6  -7    4.07    0.48
  -1   6   7    3.66    0.45
  -1   6   7    4.48    0.79
  -1  -6   8  208.71    9.89
   1   6   8  199.37    9.85
   1  -6   8  204.66    9.86
  -1   6   8  203.36    9.88
   1  -6   8  192.04    9.89
  -1  -6   8  200.76    9.93
  -1  -6   8  191.58    9.94
   1  -6  -8  203.92    9.75
   1  -6   8  200.45    9.76
  -1  -6   8  199.32    9.76
  -1  -6  -8  193.80    9.74
   1   6  -8  203.02    9.77
  -1   6   8  207.15    9.77
   1   6   8  203.91    9.78
  -1   6  -8  195.55    9.75
  -1   6   8  193.16    9.96
  -1  -6   9    0.58    0.58
   1  -6   9    0.94    0.56
   1   6   9    0.44    0.54
  -1   6   9    1.04    0.59
   1  -6   9    0.51    0.54
   1  -6   9    1.43    0.68
  -1  -6   9    0.72    0.62
  -1  -6   9    1.00    0.61
   1  -6   9    1.28    0.30
  -1  -6   9    1.33    0.27
  -1   6   9    1.34    0.69
   1   6  -9    2.10    0.38
   1   6   9    1.42    0.30
  -1   6   9    1.78    0.31
  -1   6  -9    1.49    0.35
   1  -6  10  127.42    6.58
   1  -6  10  129.05    6.51
  -1  -6  10  126.38    6.53
  -1  -6  10  123.68    6.61
  -1  -6  10  124.12    6.53
   1  -6  10  132.68    6.47
  -1  -6  10  126.65    6.49
   1   6  10  125.34    6.45
  -1   6  10  127.68    6.48
  -1   6  10  126.48    6.53
  -1  -6  11    0.45    0.67
   1  -6  11    2.22    0.80
  -1  -6  11    1.74    0.83
   1  -6  11    0.65    0.64
  -1   6  11    3.98    0.84
   1  -6  11    2.66    0.67
   1   6  11    2.93    0.70
  -1   6  11    1.93    0.70
  -1  -6  11    1.91    0.65
  -1  -6  11    3.17    0.72
   1   6  12   33.06    2.11
   1  -6  12   35.45    2.12
  -1   6  12   31.86    2.10
  -1  -6  12   31.32    2.15
  -1   6  12   32.60    1.65
   1   6  12   34.41    1.66
   1   6  12   34.69    1.66
   1  -6  12   28.83    2.10
  -1  -6  12   30.22    2.15
  -1  -6  12   28.97    2.19
   1  -6  12   30.11    2.16
  -1   6  12   31.89    2.14
  -1  -6  12   35.18    1.66
   1   6  12   33.84    1.67
  -1   6  12   33.54    1.67
  -1   6  12   32.20    1.65
  -1   6  12   33.48    1.65
   1  -6  12   34.49    1.67
  -1  -6  12   31.40    1.66
  -1  -6  12   27.76    2.11
   1  -6  13    0.16    0.71
   1   6  13    0.61    0.72
  -1   6  13    0.16    0.71
  -1  -6  13    2.05    0.85
   1   6  13    0.39    0.27
  -1   6  13    0.26    0.26
   1   6  13    0.52    0.26
   1  -6  13    0.91    0.71
   1  -6  13    0.63    0.72
  -1  -6  13    0.19    0.73
  -1  -6  13    0.98    0.77
  -1  -6  13    0.99    0.74
  -1   6  13    0.38    0.31
   1   6  13    0.46    0.29
  -1   6  13    0.64    0.25
  -1   6  13    0.56    0.25
   1  -6  13    0.67    0.30
  -1  -6  13    0.49    0.31
   1   6  13    0.53    0.22
   1  -6  13    0.63    0.23
  -1  -6  13    0.35    0.30
  -1   6  13    0.46    0.24
  -1  -6  13    0.42    0.24
  -1   6  13    0.49    0.82
  -1   6  14    3.68    0.83
  -1  -6  14    1.85    0.82
   1  -6  14    3.25    0.87
   1   6  14    4.34    0.86
   1   6  14    3.57    0.36
  -1   6  14    3.25    0.35
   1  -6  14    4.09    0.84
  -1  -6  14    3.21    0.92
  -1   6  14    1.62    0.83
   1   6  14    3.28    0.38
  -1   6  14    3.70    0.42
  -1   6  14    3.87    0.34
  -1   6  14    3.43    0.34
   1  -6  14    2.91    0.37
  -1  -6  14    3.50    0.39
  -1  -6  14    3.43    0.37
  -1   6  14    3.23    0.32
  -1  -6  14    4.11    0.34
   1   6  14    3.69    0.32
   1  -6  14    4.02    0.32
  -1   6  15    0.39    0.29
   1   6  15    0.20    0.31
  -1  -6  15    1.02    0.87
   1  -6  15    0.95    0.75
  -1   6  15    0.90    0.27
  -1  -6  15    0.57    0.26
   1  -6  15    0.49    0.26
   1   6  15    0.80    0.26
  -1  -6  15    1.10    0.34
   1  -6  15    0.48    0.35
  -1   6  15    0.15    0.37
  -1   6  15    0.69    0.27
   1  -6  15    0.47    0.33
  -1  -6  15    0.19    0.32
  -1   6  15    1.17    0.79
  -1  -6  15    1.00    0.76
   1  -6  15    1.67    0.77
   1   6  15    1.12    0.77
  -1   6  15    0.79    0.80
  -1  -6  16   10.85    0.65
  -1   6  16   11.09    0.63
  -1   6  16    7.45    1.12
   1   6  16   10.49    1.18
   1  -6  16    9.00    1.14
  -1  -6  16    9.90    1.19
  -1   6  16   10.09    0.66
   1   6  16   11.15    0.65
   1  -6  16    8.40    1.14
  -1  -6  16   10.31    1.21
  -1   6  16    9.57    1.20
   1  -6  16   10.09    0.69
  -1  -6  16   10.05    0.66
   1  -6  16    9.73    0.67
  -1  -6  16   11.35    0.62
   1  -6  16   10.72    0.61
  -1   6  16   11.16    0.62
   1   6  16   10.89    0.61
  -1  -6  17    0.28    0.33
  -1   6  17    0.62    0.29
   1  -6  17   -0.18    0.76
  -1  -6  17    0.55    0.76
   1   6  17   -0.09    0.74
  -1   6  17   -0.18    0.77
  -1   6  17   -0.07    0.38
   1   6  17    0.24    0.36
  -1  -6  17    0.47    0.70
   1  -6  17    0.08    0.35
  -1   6  17    0.53    0.78
  -1  -6  17    0.60    0.36
  -1   6  17    0.11    0.27
   1   6  17    0.29    0.26
  -1  -6  17    0.41    0.27
   1  -6  17    0.22    0.27
  -1  -6  17   -0.08    0.38
   1  -6  17   -0.12    0.35
   1  -6  18    5.64    0.49
  -1  -6  18    5.69    0.50
  -1  -6  18    6.45    0.49
  -1   6  18    6.49    0.45
  -1  -6  18    5.19    0.50
  -1  -6  18    6.77    0.44
  -1   6  18    6.33    0.43
   1   6  18    6.80    0.43
   1  -6  18    6.35    0.43
   1   6  18    6.52    0.52
   1  -6  18    6.19    0.50
  -1   6  18    5.79    0.40
  -1  -6  18    6.18    0.49
  -1  -6  19   -0.54    0.36
   1  -6  19    0.03    0.33
   1  -6  19   -0.03    0.25
  -1  -6  19    0.21    0.25
  -1   6  19    0.01    0.25
  -1  -6  19    0.22    0.34
   1   6  19   -0.10    0.24
   1  -6  19    0.09    0.32
  -1  -6  19    0.18    0.34
  -1   6  19    0.11    0.27
   1   6  19   -0.28    0.27
  -1  -6  20    0.19    0.32
   1  -6  20    0.27    0.33
  -1  -6  20   -0.15    0.32
  -1   6  20    0.31    0.23
   1   6  20    0.13    0.23
  -1  -6  20   -0.13    0.23
   1  -6  20   -0.04    0.22
   1  -6  20    0.47    0.29
  -1  -6  20   -0.08    0.30
   1   6  20    0.17    0.26
  -1   6  20    0.29    0.26
   1  -6  21   -0.18    0.29
  -1  -6  21   -0.43    0.30
  -1  -6  21    0.10    0.20
  -1   6  21    0.21    0.20
   1  -6  21   -0.17    0.20
   1   6  21   -0.47    0.21
  -1  -6  21    0.22    0.28
   1  -6  21    0.28    0.26
  -1  -6  21    0.11    0.26
   1  -6  21    0.08    0.25
  -1   6  21    0.05    0.22
   1   6  21    0.09    0.23
   1  -6  22    1.00    0.26
  -1  -6  22    1.05    0.26
  -1   6  22    2.01    0.18
   1  -6  22    1.20    0.19
   1   6  22    2.07    0.19
  -1  -6  22    1.29    0.19
  -1   6  22    1.20    0.22
   1   6  22    1.12    0.22
  -1  -6  22    1.38    0.25
  -1  -6  22    0.85    0.23
   1  -6  22    1.37    0.23
  -1  -6  22    0.93    0.23
  -1  -6  23    0.14    0.14
   1  -6  23    0.29    0.14
  -1   6  23   -0.10    0.16
  -1  -6  23    0.11    0.18
   1  -6  23    0.12    0.20
  -1  -6  23   -0.14    0.19
   1   7   0    3.32    0.52
  -1   7   0    3.05    0.51
   1  -7   0    3.13    0.48
  -1  -7   0    2.94    0.48
  -1  -7   0    1.59    0.41
   1   7  -1  189.10    9.56
  -1   7  -1  195.99    9.56
   1  -7   1  195.18    9.54
  -1  -7  -1  197.62    9.48
  -1  -7   1  193.76    9.54
   1  -7  -1  196.78    9.56
  -1  -7  -1  195.40    9.56
  -1  -7   2   -0.11    0.55
  -1  -7   2    0.68    0.42
   1  -7  -2    0.87    0.44
  -1   7   2    2.10    0.83
   1  -7   2    1.07    0.42
  -1  -7  -2    1.10    0.45
  -1   7  -2    1.27    0.45
   1   7   2    0.56    0.46
  -1   7   2    1.13    0.48
   1   7  -2    1.30    0.47
   1  -7   2    0.29    0.43
  -1  -7   2    0.54    0.45
   1  -7  -2    0.22    0.24
  -1  -7   3   60.73    3.07
  -1   7   3   63.65    3.07
   1  -7   3   66.60    3.31
   1  -7  -3   60.45    3.16
  -1  -7   3   62.23    3.33
  -1  -7   3   66.66    3.32
  -1  -7  -3   62.51    3.27
   1  -7   3   63.92    3.27
  -1  -7   3   62.54    3.27
   1  -7  -3   64.60    3.27
   1  -7  -3   63.42    3.07
   1   7   3   63.64    3.27
  -1   7   3   61.53    3.26
   1   7  -3   65.40    3.28
  -1   7  -3   64.03    3.28
   1   7  -3   63.93    3.07
  -1   7   3   62.18    3.48
  -1  -7   4   12.78    0.88
   1   7   4   15.56    0.87
   1  -7   4   14.71    0.88
  -1   7   4   14.20    0.88
  -1  -7   4   13.32    1.27
   1  -7   4   11.33    1.12
  -1  -7   4    8.13    1.09
  -1  -7   4   18.26    1.07
  -1  -7  -4   17.83    1.06
   1  -7   4   17.45    1.06
   1  -7  -4   18.17    1.07
   1  -7  -4   17.66    0.89
  -1   7  -4   18.93    1.08
  -1   7   4   16.48    1.06
  -1  -7  -4   16.63    0.88
  -1   7  -4   16.87    0.88
   1   7  -4   18.90    1.08
   1   7  -4   16.71    0.88
   1   7   4   16.44    1.07
  -1   7   4   18.71    1.45
   1   7   5  308.23   14.80
   1  -7   5  302.09   14.80
  -1  -7   5  304.30   14.82
  -1   7   5  317.87   14.82
   1  -7   5  322.82   15.03
  -1  -7   5  323.86   15.04
  -1  -7   5  312.94   14.97
   1  -7   5  312.44   14.91
   1  -7  -5  310.16   14.90
  -1  -7   5  314.07   14.92
  -1  -7  -5  302.30   14.90
  -1   7  -5  299.06   14.80
  -1   7   5  314.23   14.91
   1   7   5  302.82   14.91
  -1   7  -5  306.40   14.90
   1   7  -5  285.80   14.80
   1   7  -5  311.64   14.91
  -1   7   5  310.10   15.10
  -1   7   6    8.92    0.70
   1  -7   6    7.97    0.68
   1   7   6    9.88    0.68
  -1  -7   6    8.37    0.71
   1  -7   6    8.98    0.95
   1  -7   6    1.65    0.65
  -1  -7   6    8.01    0.98
  -1  -7   6    6.06    0.85
  -1  -7   6   11.69    0.81
   1  -7  -6   11.23    0.77
  -1  -7  -6   11.32    0.78
   1  -7   6   11.04    0.78
   1   7   6   12.00    0.80
   1   7  -6   11.37    0.79
  -1   7  -6   11.48    0.79
  -1   7   6   12.86    0.81
  -1   7   6   10.96    1.09
   1  -7   7   81.54    4.21
  -1  -7   7   88.32    4.26
   1   7   7   86.71    4.21
  -1   7   7   85.42    4.24
   1  -7   7   85.55    4.42
   1  -7   7   78.59    4.28
  -1  -7   7   82.07    4.44
  -1  -7   7   82.23    4.37
  -1  -7   7   86.38    4.25
   1  -7   7   84.70    4.23
  -1  -7  -7   76.82    4.20
   1  -7  -7   83.91    4.21
   1   7  -7   83.11    4.23
  -1   7   7   83.09    4.23
   1   7   7   83.51    4.24
  -1   7  -7   81.95    4.22
  -1   7   7   84.68    4.45
   1   7   8    2.68    0.52
  -1  -7   8    2.91    0.59
   1  -7   8    2.79    0.54
  -1   7   8    3.21    0.56
  -1  -7   8    0.92    0.60
   1  -7   8    0.88    0.54
  -1  -7   8    1.60    0.77
  -1  -7   8    1.18    0.65
  -1  -7   8    4.17    0.49
   1  -7  -8    3.67    0.46
   1  -7   8    4.55    0.49
  -1  -7  -8    3.86    0.46
   1   7   8    2.94    0.48
   1   7  -8    3.90    0.51
  -1   7   8    3.92    0.50
  -1   7  -8    3.75    0.49
  -1   7   8    4.59    0.85
  -1  -7   9    6.54    0.72
  -1   7   9    6.25    0.70
   1  -7   9    6.41    0.71
   1   7   9    7.71    0.72
   1  -7   9    6.07    0.77
  -1  -7   9    7.12    0.83
  -1  -7   9    6.90    0.89
  -1  -7   9    4.66    0.52
   1  -7   9    6.37    0.55
  -1   7   9    5.40    0.94
  -1   7   9    5.31    0.53
   1   7   9    4.30    0.52
  -1  -7  10    0.35    0.63
   1  -7  10    0.53    0.58
   1  -7  10    3.11    0.82
  -1  -7  10    4.09    0.80
   1   7  10    5.01    0.68
   1  -7  10    5.40    0.71
  -1   7  10    3.97    0.67
  -1  -7  10    4.36    0.70
  -1   7  10    5.21    0.88
  -1  -7  11   92.24    4.85
   1  -7  11   88.57    4.77
  -1  -7  11   86.12    4.72
   1  -7  11   83.84    4.69
  -1   7  11   88.68    4.74
  -1  -7  11   90.39    4.65
   1  -7  11   86.76    4.61
  -1   7  11   89.43    4.64
   1   7  11   89.16    4.61
  -1  -7  11   83.08    4.72
   1   7  12    0.28    0.28
  -1   7  12    0.15    0.29
  -1   7  12    0.83    0.24
  -1   7  12    0.24    0.23
  -1  -7  12    0.64    0.29
   1  -7  12    0.04    0.28
  -1  -7  12    0.22    0.28
  -1   7  12    0.14    0.64
   1   7  12    0.13    0.63
   1  -7  12    0.61    0.66
  -1  -7  12    1.37    0.66
  -1   7  12    0.16    0.24
   1   7  12   -0.07    0.24
   1  -7  12    0.08    0.70
   1  -7  12    0.09    0.76
  -1  -7  12   -0.09    0.72
  -1  -7  12    0.30    0.80
  -1   7  12   -0.57    0.79
  -1   7  12    0.28    0.29
   1   7  12    0.21    0.29
  -1  -7  12    2.18    0.77
  -1   7  13  154.86    7.20
   1   7  13  155.08    7.20
  -1   7  13  147.40    7.18
  -1   7  13  146.30    7.18
  -1   7  13  142.84    7.62
  -1  -7  13  140.45    7.63
   1  -7  13  140.69    7.60
   1   7  13  138.84    7.58
   1   7  13  152.41    7.19
  -1   7  13  149.40    7.18
   1  -7  13  145.33    7.75
  -1  -7  13  133.76    7.75
  -1   7  13  131.78    7.65
  -1  -7  13  151.37    7.18
   1  -7  13  154.39    7.20
  -1  -7  13  151.04    7.20
  -1   7  13  154.66    7.20
   1  -7  13  149.46    7.18
  -1   7  13  144.25    7.17
  -1  -7  13  144.87    7.18
   1   7  13  146.70    7.17
   1   7  14    0.96    0.30
  -1   7  14    0.67    0.29
  -1  -7  14   -0.42    0.89
   1  -7  14    1.47    0.85
  -1   7  14    1.04    0.24
   1  -7  14    0.60    0.23
  -1  -7  14    0.80    0.33
  -1  -7  14    0.64    0.25
   1   7  14    0.90    0.25
  -1  -7  14    0.83    0.33
   1  -7  14    0.74    0.33
  -1   7  14    0.94    0.28
  -1   7  14    1.26    0.28
   1  -7  14    1.03    0.71
  -1   7  14    2.68    0.74
   1   7  14    1.62    0.72
  -1  -7  14    1.24    0.70
   1  -7  14    0.65    0.35
  -1   7  14    0.64    0.36
   1   7  14    0.54    0.32
  -1   7  14    0.53    0.84
   1  -7  15   14.93    0.85
  -1   7  15   14.68    0.85
   1   7  15   14.90    0.83
  -1   7  15   13.58    0.80
   1  -7  15   13.42    1.36
  -1  -7  15   12.70    1.37
  -1   7  15   11.96    1.37
  -1  -7  15   15.93    0.83
   1  -7  15   16.32    0.84
  -1   7  15   15.22    0.81
   1   7  15   14.48    0.81
  -1  -7  15   11.96    1.26
  -1   7  15   13.15    1.31
   1   7  15   12.62    1.25
   1  -7  15   13.76    1.32
  -1  -7  15   15.20    0.79
   1   7  15   14.07    0.78
   1  -7  15   14.43    0.79
  -1   7  15   13.95    0.78
  -1  -7  15   15.75    0.83
   1   7  16    1.94    0.43
  -1  -7  16    1.05    0.40
   1  -7  16    1.83    0.40
  -1   7  16    2.49    0.37
   1   7  16    2.66    0.37
   1  -7  16    3.22    0.84
  -1  -7  16    2.34    0.88
  -1  -7  16    3.12    0.32
  -1   7  16    2.22    0.77
  -1  -7  16    2.07    0.80
   1   7  16    3.71    0.80
   1  -7  16    2.58    0.80
   1  -7  16    2.10    0.36
  -1  -7  16    2.15    0.38
  -1   7  16    4.05    0.92
  -1   7  16    3.73    0.34
   1  -7  16    2.88    0.31
  -1   7  16    2.67    0.30
  -1  -7  16    3.69    0.38
   1   7  16    2.68    0.29
  -1   7  17   29.37    1.52
   1   7  17   29.43    1.52
   1  -7  17   29.30    1.53
  -1  -7  17   30.83    1.49
  -1   7  17   29.32    1.49
   1  -7  17   28.56    1.49
   1   7  17   30.09    1.49
  -1   7  17   28.57    1.50
  -1  -7  17   29.97    1.51
  -1  -7  17   32.03    1.53
   1   7  17   29.26    1.54
  -1  -7  17   29.73    1.54
   1  -7  18    1.52    0.39
  -1  -7  18    1.27    0.39
   1   7  18    2.97    0.31
  -1   7  18    2.86    0.32
   1   7  18    2.14    0.28
   1  -7  18    3.04    0.29
  -1   7  18    2.36    0.28
  -1  -7  18    2.80    0.39
  -1  -7  18    2.78    0.29
   1  -7  18    1.23    0.38
   1   7  18    1.66    0.39
   1  -7  19   -0.07    0.31
  -1   7  19    0.06    0.23
  -1  -7  19    0.04    0.23
   1  -7  19    0.10    0.23
   1   7  19   -0.03    0.22
  -1  -7  19    0.19    0.33
   1  -7  19   -0.12    0.34
  -1  -7  19   -0.10    0.33
  -1   7  19   -0.01    0.27
   1   7  19   -0.25    0.27
   1  -7  20   -0.06    0.29
  -1  -7  20    0.65    0.29
  -1  -7  20   -0.08    0.21
   1  -7  20    0.18    0.20
   1   7  20    0.35    0.20
  -1   7  20    0.20    0.21
  -1  -7  20   -0.05    0.31
   1  -7  20   -0.53    0.31
  -1  -7  20    0.27    0.31
  -1   7  20    0.19    0.25
   1   7  20    0.40    0.24
   1   7  21    0.32    0.22
  -1   7  21    0.29    0.22
  -1  -7  21   -0.03    0.26
   1  -7  21   -0.05    0.26
   1  -7  21    0.21    0.25
  -1  -7  21    0.08    0.28
  -1  -7  21    0.15    0.17
   1  -7  21    0.15    0.28
  -1  -7  21   -0.05    0.27
   1  -7  21   -0.18    0.18
  -1  -7  22    0.56    0.21
  -1  -7  22    0.71    0.22
   1  -7  22    0.63    0.22
  -1  -7  22    0.72    0.24
   1  -7  22    0.68    0.24
  -1  -7  22    1.32    0.23
  -1   7  22    1.24    0.20
  -1  -7  22    0.87    0.13
  -1  -7  23    5.72    0.29
  -1   7  23    5.16    0.28
  -1  -7  23    4.13    0.28
   1  -7  23    4.12    0.28
  -1  -7  23    5.61    0.30
   1  -7  23    5.36    0.30
   1   8   0   -0.50    0.51
  -1   8   0    0.25    0.50
   1  -8   0    0.16    0.50
  -1  -8   0    1.04    0.68
  -1  -8   0    0.98    0.56
  -1   8  -1   11.70    0.87
   1   8  -1   12.22    0.89
  -1  -8   1    6.65    0.76
   1  -8   1    6.87    0.77
  -1   8   1   11.08    1.29
   1  -8  -1   12.75    0.88
  -1  -8  -1   11.97    0.88
  -1  -8   2    0.48    0.65
  -1   8   2    0.59    0.48
  -1   8  -2    1.08    0.53
   1   8  -2    1.25    0.52
   1   8   2    0.41    0.48
   1  -8   2    1.01    0.50
   1  -8  -2    0.39    0.24
  -1  -8   2    0.47    0.52
   1  -8  -2    0.17    0.48
   1  -8   2    0.50    0.46
  -1  -8  -2    0.59    0.50
  -1   8   2    1.84    1.03
  -1  -8   2    1.18    0.52
  -1  -8   3    0.63    0.66
  -1   8   3    0.22    0.97
   1  -8   3    1.16    0.50
  -1  -8  -3    0.84    0.50
   1  -8  -3    0.42    0.48
  -1  -8   3    0.64    0.52
  -1   8  -3    1.30    0.52
   1   8  -3    0.46    0.49
   1   8   3    1.08    0.50
  -1   8   3    1.22    0.51
   1  -8   3    0.96    0.54
  -1  -8   3    0.48    0.51
  -1   8   4  160.67    7.90
  -1  -8   4  170.98    8.21
   1  -8   4  169.20    8.19
  -1  -8   4  165.79    8.17
   1  -8   4  171.31    8.13
  -1  -8   4  165.12    8.13
   1  -8  -4  172.95    8.14
  -1  -8  -4  161.86    8.13
   1   8   4  164.24    8.12
   1   8  -4  169.83    8.13
  -1   8  -4  165.61    8.13
   1   8  -4  157.74    7.90
  -1   8   4  171.10    8.13
  -1   8   4  174.04    8.37
   1  -8   5    4.25    0.82
  -1  -8   5    4.32    0.82
  -1  -8   5    2.75    0.75
  -1  -8   5    6.76    0.69
  -1   8   5    7.40    1.05
   1  -8   5    6.05    0.65
  -1  -8  -5    7.74    0.71
   1  -8  -5    6.25    0.66
   1   8  -5    8.01    0.70
  -1   8  -5    7.04    0.71
   1   8   5    8.59    0.73
  -1   8   5    6.56    0.68
  -1   8   5    4.99    0.43
   1   8   5    5.72    0.44
   1  -8   6    6.48    0.70
   1  -8   6    7.76    0.87
  -1  -8   6    7.96    0.93
  -1  -8   6    6.43    0.83
   1  -8  -6    6.55    0.69
   1  -8   6    7.16    0.73
  -1   8   6    7.27    1.02
  -1  -8  -6    7.51    0.73
  -1  -8   6    7.51    0.73
  -1   8   6    8.17    0.73
   1   8   6    9.48    0.75
   1   8  -6    7.27    0.73
  -1   8  -6    7.20    0.72
  -1   8   6    7.41    0.56
   1  -8   6    7.73    0.58
   1   8   6    7.22    0.54
  -1  -8   6    7.30    0.60
  -1  -8   7   14.56    1.02
   1   8   7   18.16    1.02
   1  -8   7   16.88    1.03
  -1   8   7   17.00    1.04
   1  -8   7    2.60    0.97
   1  -8   7   12.34    1.24
  -1  -8   7   11.39    1.30
  -1  -8   7    9.18    1.18
  -1  -8   7   20.22    1.16
   1  -8   7   21.23    1.16
   1  -8  -7   20.35    1.11
  -1  -8  -7   20.20    1.13
  -1   8   7   22.10    1.17
   1   8  -7   21.07    1.18
   1   8   7   20.93    1.18
  -1   8  -7   22.58    1.18
  -1   8   7   22.53    1.50
  -1   8   8   73.35    3.76
   1   8   8   70.02    3.74
  -1  -8   8   76.71    3.79
   1  -8   8   75.29    3.76
  -1  -8   8   74.55    4.06
   1  -8   8   71.57    3.86
   1  -8   8   72.37    4.01
  -1  -8   8   73.95    3.92
  -1  -8   8   72.12    3.97
  -1  -8  -8   70.56    3.75
  -1  -8   8   77.88    3.80
   1  -8  -8   72.13    3.76
   1  -8   8   75.24    3.79
  -1   8   8   73.76    3.79
   1   8  -8   71.00    3.78
   1   8   8   70.27    3.79
  -1   8  -8   73.53    3.78
  -1   8   8   77.04    4.06
  -1   8   9    0.96    0.48
  -1  -8   9    1.18    0.50
   1   8   9    1.28    0.45
   1  -8   9    0.96    0.49
   1  -8   9    0.06    0.53
  -1  -8   9    0.85    0.75
  -1  -8   9    0.14    0.54
  -1  -8   9    1.12    0.67
   1  -8   9    1.90    0.42
   1  -8  -9    1.15    0.39
  -1  -8   9    1.65    0.42
  -1  -8  -9    1.46    0.40
  -1   8   9    1.09    0.75
   1   8   9    0.74    0.40
  -1   8   9    1.09    0.39
   1  -8  10   60.85    3.60
  -1  -8  10   59.69    3.62
  -1   8  10   68.74    3.75
   1  -8  10   69.36    3.51
  -1   8  10   69.51    3.53
   1   8  10   70.15    3.51
  -1  -8  10   65.25    3.53
  -1  -8  10   62.45    3.68
  -1   8  11    3.73    0.42
   1   8  11    2.46    0.33
  -1   8  11    5.75    0.31
  -1   8  11    2.41    0.36
   1   8  11    2.04    0.34
  -1   8  11    3.50    0.30
   1   8  11    4.08    0.34
   1   8  11    3.25    0.31
  -1  -8  11    0.33    0.72
   1  -8  11    4.09    0.91
   1  -8  11    1.09    0.72
  -1   8  11    4.95    0.95
  -1  -8  11    6.08    0.39
   1  -8  11    3.27    0.34
  -1  -8  11    2.93    0.33
  -1   8  11    3.75    0.68
   1   8  11    5.56    0.71
  -1  -8  11    5.12    0.73
   1  -8  11    3.96    0.69
  -1  -8  11    5.15    0.85
  -1   8  12   21.45    1.17
  -1  -8  12   24.01    1.19
   1  -8  12   24.93    1.20
  -1   8  12   21.08    1.16
  -1   8  12   21.26    1.17
   1   8  12   24.48    1.19
  -1   8  12   24.37    1.20
  -1   8  12   22.25    1.56
   1   8  12   19.91    1.53
   1  -8  12   21.77    1.54
  -1  -8  12   20.84    1.55
   1   8  12   22.82    1.18
   1   8  12   23.52    1.18
  -1   8  12   22.15    1.17
  -1  -8  12   21.75    1.73
   1  -8  12   21.61    1.67
   1  -8  12   25.10    1.81
  -1  -8  12   20.30    1.78
   1   8  12   24.05    1.19
  -1   8  12   24.57    1.20
  -1  -8  12   24.13    1.19
  -1   8  12   18.74    1.71
   1  -8  13    0.14    0.31
  -1  -8  13    0.40    0.31
  -1   8  13    0.30    0.28
  -1   8  13    0.43    0.26
   1  -8  13    0.14    0.32
   1   8  13    0.28    0.32
  -1   8  13    0.21    0.34
   1   8  13    0.07    0.61
  -1   8  13    0.42    0.61
  -1   8  13    0.31    0.27
   1   8  13    0.33    0.27
   1  -8  13   -0.70    0.77
  -1  -8  13   -0.21    0.84
  -1  -8  13    0.29    0.36
  -1   8  13    0.07    0.33
   1   8  13    0.32    0.33
  -1   8  13    0.63    0.83
   1  -8  14   23.83    1.26
   1   8  14   24.29    1.26
  -1   8  14   24.74    1.27
  -1   8  14   24.43    1.24
  -1   8  14   23.89    1.23
  -1   8  14   22.35    1.66
   1   8  14   23.06    1.66
  -1   8  14   24.49    1.24
   1   8  14   25.48    1.24
   1  -8  14   22.49    1.84
  -1  -8  14   19.20    1.80
  -1   8  14   24.50    1.85
   1  -8  14   23.59    1.27
  -1  -8  14   24.27    1.26
  -1  -8  14   25.41    1.26
  -1   8  14   22.39    1.21
   1   8  14   24.35    1.21
  -1   8  15    0.23    0.64
   1   8  15   -0.59    0.70
   1   8  15    0.23    0.29
  -1   8  15   -0.15    0.28
  -1  -8  15    0.11    0.80
   1  -8  15    0.72    0.83
   1   8  15    0.08    0.34
  -1   8  15   -0.13    0.40
  -1  -8  15   -0.11    0.34
   1  -8  15   -0.01    0.35
  -1   8  15    0.20    0.28
   1  -8  15    0.04    0.35
  -1   8  15   -0.18    0.76
  -1  -8  15    0.03    0.33
  -1   8  15   -0.24    0.23
   1   8  15    0.33    0.23
  -1  -8  15    0.28    0.36
  -1  -8  16    3.58    0.40
  -1  -8  16    3.60    0.32
  -1   8  16    4.15    0.31
  -1  -8  16    2.16    0.88
  -1   8  16    3.77    0.93
  -1  -8  16    3.11    0.41
   1  -8  16    3.79    0.43
   1  -8  16    3.96    0.41
   1   8  16    3.70    0.45
  -1  -8  16    3.26    0.42
   1  -8  16    3.42    0.31
   1   8  16    3.56    0.31
  -1  -8  16    3.82    0.43
  -1   8  16    3.61    0.35
   1   8  16    3.30    0.39
  -1   8  16    4.35    0.38
  -1  -8  17   -0.22    0.36
   1   8  17    0.09    0.42
   1  -8  17    0.10    0.36
  -1  -8  17   -0.33    0.34
   1   8  17    0.18    0.22
  -1  -8  17    0.40    0.23
  -1  -8  17   -0.06    0.37
  -1   8  17    0.45    0.22
   1  -8  17    0.03    0.23
  -1   8  17    0.61    0.28
  -1   8  17    0.34    0.34
   1   8  17    0.41    0.33
  -1  -8  18    0.14    0.34
   1  -8  18    0.03    0.33
  -1   8  18    0.30    0.21
  -1  -8  18   -0.12    0.22
   1   8  18    0.02    0.21
  -1  -8  18    0.21    0.36
   1  -8  18   -0.05    0.22
   1   8  18   -0.22    0.28
  -1   8  18    0.35    0.27
  -1   8  18    0.17    0.36
   1   8  18   -0.03    0.35
   1  -8  19    0.25    0.32
  -1  -8  19   -0.03    0.31
   1   8  19   -0.02    0.10
  -1  -8  19    0.02    0.20
  -1   8  19    0.04    0.10
  -1  -8  19    0.56    0.34
   1  -8  19    0.13    0.20
   1   8  19    0.30    0.26
  -1   8  19    0.75    0.26
   1  -8  20    3.25    0.35
   1  -8  20    3.39    0.35
  -1  -8  20    3.35    0.35
  -1  -8  20    4.00    0.35
   1   8  20    3.21    0.31
  -1   8  20    2.97    0.31
   1  -8  20    3.69    0.25
  -1  -8  20    3.04    0.25
   1  -8  21    0.19    0.24
  -1  -8  21   -0.01    0.25
  -1  -8  21   -0.15    0.24
   1  -8  21    0.18    0.24
  -1  -8  21    0.01    0.24
   1  -8  21   -0.04    0.24
  -1  -8  21    0.13    0.25
  -1   8  21    0.16    0.20
   1   8  21   -0.20    0.21
  -1  -8  22    0.32    0.19
   1  -8  22    0.03    0.19
  -1  -8  22    0.47    0.19
  -1   8  22    0.37    0.17
  -1  -8  22    0.31    0.21
   1  -8  22    0.23    0.20
  -1   8  23    0.11    0.10
   1   9   0    0.58    0.54
  -1   9   0    0.83    0.55
  -1  -9   0    0.83    0.53
   1  -9   0    1.01    0.53
  -1  -9  -1  300.80   14.51
   1  -9  -1  293.08   14.50
   1   9  -1  290.29   14.50
  -1   9  -1  294.05   14.51
  -1   9   1  291.36   14.74
  -1  -9   1  307.63   14.47
  -1  -9   2   22.61    1.77
   1  -9   2   21.10    1.74
  -1  -9   2   20.60    1.85
   1  -9  -2   36.32    1.87
  -1  -9  -2   35.95    1.87
   1  -9   2   30.97    1.82
  -1  -9   2   34.24    1.85
   1   9   2   34.46    1.86
  -1   9   2   36.53    1.88
  -1   9  -2   36.12    1.87
   1   9  -2   36.47    1.88
  -1   9   2   30.15    2.15
   1  -9   3   22.39    1.46
  -1  -9   3   26.39    1.51
  -1  -9   3   21.98    1.53
  -1  -9  -3   23.00    1.47
   1  -9  -3   24.49    1.48
  -1  -9   3   22.58    1.48
   1  -9   3   23.65    1.48
  -1   9  -3   20.30    1.44
   1   9   3   22.20    1.46
   1   9  -3   22.42    1.47
  -1   9   3   23.26    1.48
  -1   9   3   20.60    1.78
  -1  -9   4    3.44    0.82
   1  -9   4    7.58    0.76
  -1  -9   4    9.28    0.80
   1  -9  -4    8.39    0.77
  -1   9   4    5.53    1.16
  -1  -9  -4    8.20    0.78
   1   9  -4    9.12    0.79
  -1   9   4    7.52    0.79
  -1   9  -4   10.35    0.83
   1   9   4    8.01    0.80
   1  -9   4    5.42    0.83
  -1  -9   4    5.32    0.79
   1  -9   5  167.39    8.42
  -1  -9   5  165.43    8.44
  -1  -9   5  163.68    8.39
   1  -9   5  166.38    8.34
   1  -9  -5  170.25    8.33
  -1  -9  -5  171.67    8.34
  -1  -9   5  168.57    8.35
   1   9   5  165.49    8.34
   1   9  -5  166.28    8.34
  -1   9  -5  169.01    8.34
  -1   9   5  167.63    8.34
  -1   9   5  166.72    8.58
  -1  -9   6    4.46    0.81
  -1  -9   6    8.14    0.79
  -1   9   6    9.97    1.19
  -1  -9  -6    8.74    0.77
   1  -9  -6    9.12    0.77
   1  -9   6    8.96    0.80
  -1   9  -6    9.24    0.80
   1   9   6    9.32    0.83
   1   9  -6   11.31    0.85
  -1   9   6    9.73    0.79
   1  -9   6    5.95    0.91
  -1  -9   6    4.63    0.88
   1  -9   6    1.91    0.63
   1  -9   7    3.56    0.81
  -1  -9   7    4.14    0.82
   1  -9   7    3.61    0.61
  -1  -9   7    4.75    0.78
   1  -9  -7    2.66    0.54
   1  -9   7    2.67    0.55
  -1  -9   7    2.72    0.54
  -1  -9  -7    2.63    0.55
  -1   9  -7    3.08    0.54
  -1   9   7    2.33    0.58
   1   9   7    3.21    0.59
   1   9  -7    1.56    0.48
  -1   9   7    2.65    0.93
   1   9   8    0.94    0.33
   1  -9   8    1.42    0.80
  -1  -9   8    0.25    0.76
   1  -9   8    0.70    0.54
  -1  -9   8    0.39    0.60
  -1  -9   8    1.37    0.73
  -1  -9   8    1.04    0.45
   1  -9  -8    0.77    0.43
   1  -9   8    1.03    0.46
  -1  -9  -8    0.92    0.46
  -1   9   8    1.01    0.50
  -1   9  -8    1.37    0.46
   1   9  -8    1.16    0.44
   1   9   8    1.47    0.51
  -1   9   8    1.92    0.87
  -1   9   9    3.27    0.48
   1   9   9    4.28    0.50
  -1  -9   9    4.22    0.83
   1  -9   9    2.80    0.63
  -1  -9   9    4.26    0.92
   1  -9   9    3.32    0.85
  -1  -9   9    3.86    0.74
   1   9   9    3.82    0.59
  -1   9   9    3.48    0.56
  -1   9   9    4.05    0.92
  -1  -9   9    3.54    0.53
   1  -9   9    3.54    0.53
  -1  -9  -9    4.11    0.53
   1  -9  -9    3.66    0.53
  -1   9  10    0.42    0.28
   1   9  10    0.28    0.27
  -1  -9  10    1.54    0.33
   1   9  10    0.57    0.41
  -1   9  10    1.68    0.46
  -1   9  10    1.11    0.22
   1   9  10    0.97    0.24
  -1  -9  10    1.09    0.66
  -1  -9  10    0.77    0.80
   1  -9  10   -0.22    0.65
   1  -9  10    0.32    0.27
  -1  -9  10    0.53    0.26
  -1   9  10    1.37    0.23
  -1  -9  10    1.49    0.73
  -1   9  10    1.32    0.80
   1   9  10    0.54    0.25
  -1   9  10    0.91    0.27
  -1  -9  11   32.27    1.57
  -1   9  11   31.62    1.56
   1   9  11   29.69    1.56
   1   9  11   31.58    1.57
  -1   9  11   31.22    1.56
   1  -9  11   29.36    2.02
  -1  -9  11   27.28    2.03
   1  -9  11   29.89    1.58
  -1   9  11   30.65    1.58
   1   9  11   31.19    1.57
  -1   9  11   29.81    2.12
   1   9  11   30.93    1.57
   1  -9  11   29.62    1.57
  -1   9  11   33.01    1.58
  -1  -9  11   34.09    1.58
  -1  -9  12    1.60    0.32
  -1   9  12    2.78    0.31
  -1   9  12    2.92    0.28
  -1   9  12    1.56    0.27
   1   9  12    1.52    0.27
   1  -9  12    1.11    0.83
   1  -9  12    1.06    0.34
  -1  -9  12    2.25    0.39
  -1   9  12    1.31    0.88
  -1   9  12    1.38    0.34
   1   9  12    1.12    0.32
   1  -9  12    0.99    0.31
   1   9  12    1.29    0.32
  -1   9  12    1.31    0.35
  -1  -9  13    1.80    0.33
   1  -9  13    2.46    0.38
  -1  -9  13    1.72    0.38
  -1  -9  13    0.88    0.83
   1  -9  13    2.28    0.93
   1   9  13    1.92    0.35
  -1   9  13    1.70    0.35
  -1   9  13    1.24    0.28
   1   9  13    2.01    0.31
  -1   9  13    1.78    0.87
   1   9  13    2.25    0.35
  -1   9  13    1.99    0.36
   1  -9  13    0.97    0.34
  -1   9  13    1.72    0.31
  -1   9  13    2.11    0.30
   1  -9  14   -0.15    0.36
  -1  -9  14    0.89    0.38
  -1  -9  14   -0.22    0.88
   1  -9  14    1.27    0.76
  -1   9  14    0.58    0.35
  -1   9  14    0.19    0.83
   1   9  14    0.76    0.33
  -1  -9  14    0.17    0.33
  -1   9  14    0.42    0.36
   1  -9  14    0.05    0.34
  -1   9  14    0.54    0.28
   1   9  14    0.57    0.30
  -1   9  14    0.57    0.29
  -1   9  14    0.66    0.28
  -1  -9  15   -0.29    0.37
   1  -9  15    0.21    0.36
  -1  -9  15   -0.07    0.38
  -1   9  15    0.15    0.31
   1   9  15    0.05    0.29
  -1   9  15    0.46    0.76
  -1   9  15    0.31    0.29
  -1   9  15    0.33    0.29
  -1  -9  15   -0.11    0.84
  -1  -9  15    0.27    0.36
   1   9  15    0.39    0.36
  -1   9  15    0.01    0.40
   1  -9  15    0.08    0.32
  -1   9  16    4.10    0.34
  -1  -9  16    3.22    0.41
  -1  -9  16    2.23    0.38
   1  -9  16    1.93    0.37
   1   9  16    1.56    0.42
   1  -9  16    1.46    0.39
  -1  -9  16    1.29    0.39
   1   9  16    2.93    0.35
  -1   9  16    3.06    0.36
  -1   9  17   14.22    0.44
   1   9  17   15.81    0.44
  -1  -9  17   14.97    0.48
   1  -9  17   14.73    0.49
  -1  -9  17   14.70    0.46
   1   9  17   15.27    0.41
  -1   9  17   14.39    0.40
   1  -9  17   15.15    0.47
  -1  -9  17   14.24    0.46
   1   9  18    0.31    0.33
   1   9  18    0.04    0.26
  -1   9  18    0.21    0.26
  -1  -9  18    0.28    0.34
  -1  -9  18   -0.18    0.32
   1  -9  18   -0.01    0.33
  -1  -9  18   -0.18    0.29
   1  -9  18    0.44    0.30
  -1  -9  19   18.92    1.02
  -1  -9  19   20.39    1.01
  -1   9  19   19.05    0.99
   1   9  19   19.01    0.98
   1  -9  19   18.95    1.00
  -1  -9  19   18.74    1.01
  -1  -9  20    0.24    0.28
  -1   9  20    0.04    0.22
   1   9  20   -0.04    0.23
  -1  -9  20    0.38    0.26
   1  -9  20    0.08    0.26
   1   9  21    3.67    0.28
  -1  -9  21    4.46    0.30
  -1   9  21    3.42    0.28
   1  -9  21    4.12    0.31
  -1  -9  21    4.03    0.30
  -1  -9  22    0.51    0.18
  -1  -9  22    0.74    0.17
   1  -9  22    0.70    0.16
   1  10   0    0.74    0.56
  -1  10   0    0.34    0.58
  -1 -10   0    0.73    0.59
  -1  10   0    1.10    1.12
   1 -10   0   -0.22    0.58
   1  10  -1    0.57    0.57
  -1  10  -1    0.40    0.60
  -1  10   1    0.09    1.09
   1 -10  -1    0.56    0.54
  -1 -10  -1   -0.11    0.59
  -1 -10   1   -0.35    0.77
  -1 -10   1    0.37    0.49
   1  10  -2    1.76    0.61
   1  10   2    1.25    0.57
  -1  10   2    0.80    0.54
  -1  10  -2    0.74    0.58
   1 -10   2    1.67    0.58
   1 -10  -2    1.00    0.56
  -1  10   2    1.52    1.08
  -1 -10   2    2.74    0.64
  -1 -10  -2    1.36    0.57
  -1 -10   2    0.41    0.71
  -1 -10   2    0.62    0.54
   1  10   3    3.49    0.65
  -1  10  -3    3.06    0.66
  -1  10   3    3.32    0.65
   1  10  -3    4.40    0.71
  -1 -10  -3    3.62    0.69
  -1  10   3    3.64    1.07
   1 -10   3    3.82    0.70
  -1 -10   3    4.30    0.66
   1 -10  -3    4.76    0.72
  -1 -10   3    1.93    0.74
  -1 -10   3    3.35    0.66
   1 -10   3    1.99    0.63
   1 -10   4  242.53   11.65
  -1 -10   4  242.19   11.66
  -1  10   4  219.37   11.84
  -1  10   4  234.81   11.61
   1  10   4  234.00   11.61
   1  10  -4  225.50   11.59
  -1  10  -4  234.50   11.61
   1 -10   4  231.91   11.60
  -1 -10  -4  234.58   11.61
   1 -10  -4  243.43   11.61
  -1 -10   4  234.35   11.61
  -1 -10   4  238.07   11.65
  -1  10   5    9.07    0.84
   1  10   5    9.19    0.84
   1  10  -5    9.84    0.84
  -1  10  -5    9.45    0.83
  -1 -10   5    8.76    0.84
   1 -10  -5    9.01    0.81
  -1 -10  -5    7.94    0.80
   1 -10   5    9.11    0.83
  -1  10   5    9.37    1.25
  -1 -10   5    3.49    0.83
  -1 -10   5    5.18    0.85
   1 -10   5    5.49    0.87
   1 -10   5    1.19    0.55
   1 -10   6   35.52    2.25
  -1 -10   6   37.24    2.47
   1 -10   6   41.73    2.47
  -1  10   6   43.22    2.66
  -1  10   6   42.37    2.36
   1  10  -6   42.97    2.37
  -1  10  -6   39.49    2.34
   1  10   6   42.17    2.37
   1 -10  -6   40.84    2.32
   1 -10   6   42.59    2.36
  -1 -10   6   42.89    2.38
  -1 -10  -6   44.10    2.36
  -1 -10   6   38.54    2.43
  -1 -10   7    0.13    0.55
   1 -10   7    1.25    0.70
   1 -10   7    0.38    0.49
  -1 -10   7    0.33    0.69
  -1  10   7    1.48    0.92
  -1  10   7    1.64    0.54
   1  10   7    1.74    0.56
  -1  10  -7    1.21    0.51
   1  10  -7    2.57    0.59
  -1 -10  -7    1.88    0.54
   1 -10  -7    0.75    0.50
  -1 -10   7    1.62    0.57
   1 -10   7    0.63    0.52
  -1 -10   7    0.92    0.74
  -1 -10   8    8.93    1.07
  -1  10   8    8.66    1.19
  -1 -10   8    8.59    1.07
  -1 -10   8    7.74    0.91
   1 -10   8   10.59    1.13
   1 -10   8    9.21    0.87
  -1 -10   8   10.16    0.58
  -1  10   8    9.58    0.88
  -1  10  -8    9.40    0.88
   1  10   8    8.48    0.89
   1  10  -8    9.04    0.89
  -1 -10   8   11.44    0.92
   1 -10  -8   10.73    0.85
   1 -10   8    8.38    0.85
  -1 -10  -8    9.95    0.84
  -1  10   9    0.14    0.21
  -1 -10   9   -0.05    0.48
   1 -10   9    0.33    0.48
  -1  10   9    0.28    0.91
   1  10   9    0.16    0.23
   1 -10   9   -0.09    0.72
   1 -10   9   -0.07    0.53
  -1 -10   9    0.30    0.60
  -1 -10   9   -0.67    0.78
  -1  10   9    0.21    0.27
   1  10   9    0.30    0.26
  -1 -10   9   -0.27    0.74
   1 -10   9    0.35    0.26
  -1  10   9   -0.03    0.24
   1  10   9   -0.30    0.25
  -1 -10   9    0.17    0.31
  -1  10  10   10.62    0.67
   1  10  10   11.57    0.67
   1 -10  10   11.09    0.67
  -1 -10  10    9.47    1.24
  -1 -10  10    8.05    1.02
   1 -10  10   12.34    1.26
   1 -10  10    7.99    0.98
  -1 -10  10   12.57    0.69
  -1  10  10   11.40    0.64
  -1  10  10   12.49    1.33
   1  10  10   12.57    0.67
  -1  10  10   11.86    0.67
  -1  10  10   12.66    0.65
   1 -10  11    0.28    0.32
  -1 -10  11    0.04    0.38
  -1 -10  11    0.32    0.84
  -1  10  11    0.28    0.31
   1  10  11    0.10    0.30
  -1  10  11   -0.58    0.96
  -1  10  11    0.29    0.30
   1 -10  11    0.29    0.27
   1  10  11   -0.19    0.30
  -1  10  11   -0.06    0.25
   1  10  11    0.01    0.23
  -1  10  11    0.15    0.24
  -1  10  12   19.48    1.06
  -1  10  12   18.36    1.66
  -1 -10  12   21.86    1.11
   1  10  12   19.86    1.07
  -1  10  12   19.66    1.06
   1  10  12   21.13    1.09
   1 -10  12   19.82    1.07
  -1  10  12   21.50    1.09
  -1 -10  12   20.27    1.09
   1 -10  12   22.34    1.10
  -1  10  12   19.70    1.09
   1  10  12   21.62    1.10
  -1 -10  13    0.06    0.34
   1 -10  13    0.08    0.36
  -1 -10  13    0.19    0.38
  -1 -10  13   -0.55    0.92
   1 -10  13    0.43    0.81
   1  10  13    0.30    0.34
  -1  10  13    0.23    0.35
  -1  10  13   -0.03    0.27
   1  10  13   -0.01    0.29
  -1  10  13    1.08    0.87
  -1  10  13    0.04    0.35
   1  10  13    0.04    0.31
  -1 -10  13   -0.08    0.32
   1 -10  13    0.10    0.31
  -1  10  13    0.07    0.28
  -1  10  13    0.13    0.28
   1 -10  14    4.46    0.44
  -1 -10  14    3.98    0.43
  -1 -10  14    4.21    0.47
  -1 -10  14    4.52    0.99
  -1  10  14    4.52    0.45
   1 -10  14    4.77    0.41
  -1  10  14    4.08    1.00
  -1 -10  14    4.14    0.40
  -1  10  14    4.54    0.47
   1  10  14    4.93    0.45
   1  10  14    4.02    0.37
  -1  10  14    4.89    0.39
  -1  10  14    3.66    0.38
  -1  10  14    4.15    0.37
   1 -10  15    0.01    0.36
  -1 -10  15    0.53    0.34
  -1 -10  15    0.54    0.77
   1 -10  15    0.06    0.32
  -1  10  15    0.34    0.38
   1  10  15   -0.01    0.36
  -1 -10  15    0.08    0.32
  -1  10  15   -0.64    0.77
  -1 -10  15    0.35    0.36
   1  10  15    0.27    0.29
  -1  10  15    0.24    0.31
  -1  10  15    0.26    0.28
  -1  10  15   -0.12    0.28
  -1  10  16    3.98    0.38
   1  10  16    4.23    0.38
  -1 -10  16    4.21    0.45
   1  10  16    4.05    0.48
   1 -10  16    3.78    0.40
  -1 -10  16    4.26    0.40
   1  10  16    3.38    0.36
  -1  10  16    3.31    0.36
   1 -10  16    4.10    0.43
  -1 -10  16    4.63    0.44
  -1 -10  17   -0.14    0.36
   1  10  17    0.04    0.27
  -1  10  17    0.24    0.27
   1 -10  17    0.27    0.30
  -1 -10  17   -0.08    0.30
   1  10  17    0.08    0.31
  -1  10  17    0.25    0.32
   1 -10  17   -0.01    0.34
  -1 -10  17    0.40    0.35
  -1 -10  18    0.21    0.33
   1  10  18    0.71    0.27
  -1  10  18    0.73    0.26
   1 -10  18    0.68    0.29
  -1 -10  18    0.57    0.29
   1  10  18    0.72    0.31
   1 -10  18    0.76    0.33
  -1 -10  18    0.60    0.32
   1  10  19    0.64    0.24
  -1  10  19    0.63    0.24
  -1 -10  19    0.72    0.29
  -1 -10  19    0.35    0.29
   1 -10  19    0.16    0.29
   1 -10  19    0.26    0.26
  -1 -10  19    0.20    0.26
  -1  10  20    1.43    0.22
   1  10  20    1.67    0.22
  -1 -10  20    1.41    0.26
   1 -10  20    1.63    0.28
  -1 -10  20    1.28    0.28
  -1 -10  20    1.64    0.28
   1 -10  20    1.46    0.27
   1 -10  20    1.59    0.24
  -1 -10  20    1.36    0.25
   1 -10  21    0.22    0.21
  -1 -10  21    0.20    0.21
   1 -10  21   -0.04    0.17
  -1 -10  21    0.11    0.18
   1  10  21   -0.06    0.17
  -1  10  21   -0.16    0.16
  -1  10  22    0.38    0.11
   1  11   0    1.38    0.62
  -1  11   0    1.82    0.65
  -1  11   0    0.43    1.17
  -1 -11   0    0.58    0.60
   1 -11   0    1.15    0.58
   1 -11  -1   37.14    2.39
  -1 -11  -1   42.68    2.43
  -1 -11   1   42.96    2.49
  -1  11   1   38.38    2.79
  -1  11  -1   43.24    2.44
   1  11  -1   41.70    2.43
  -1 -11   2    3.19    0.68
   1 -11   2    2.36    0.65
   1 -11  -2    3.82    0.68
  -1 -11  -2    3.29    0.68
  -1  11   2    3.04    1.26
  -1 -11   2    0.81    0.77
  -1 -11   2    1.48    0.58
   1  11   2    4.08    0.69
  -1  11   2    3.47    0.67
  -1  11  -2    4.35    0.73
   1  11  -2    3.41    0.67
  -1  11   3   24.21    1.64
  -1  11  -3   22.55    1.62
   1  11   3   24.45    1.64
   1  11  -3   23.61    1.63
  -1 -11  -3   23.19    1.64
   1 -11  -3   25.61    1.64
   1 -11   3   26.94    1.67
  -1 -11   3   24.44    1.65
  -1 -11   3   27.67    1.76
  -1 -11   3   25.38    1.63
  -1  11   3   22.90    2.01
   1 -11   4    2.07    0.62
  -1 -11  -4    0.97    0.58
  -1  11   4   -0.11    0.98
   1 -11  -4    0.70    0.59
  -1 -11   4    1.98    0.63
  -1 -11   4    0.71    0.67
  -1 -11   4    1.68    0.70
   1  11  -4    1.06    0.58
  -1  11   4    0.86    0.56
   1  11   4    1.06    0.62
  -1  11  -4    0.72    0.60
   1  11  -5   85.31    4.41
  -1  11  -5   82.65    4.39
  -1  11   5   84.60    4.40
   1  11   5   81.35    4.39
   1 -11  -5   80.54    4.37
   1 -11   5   83.36    4.39
  -1 -11  -5   82.85    4.40
  -1 -11   5   85.02    4.41
  -1 -11   5   79.27    4.45
   1 -11   5   91.74    4.49
   1 -11   5   77.52    4.24
  -1 -11   5   80.92    4.45
  -1  11   5   84.27    4.71
  -1 -11   6    0.40    0.73
  -1 -11  -6    0.70    0.53
  -1 -11   6    1.05    0.62
  -1  11   6    2.08    1.00
   1 -11   6    0.65    0.60
   1 -11  -6    1.38    0.60
  -1  11  -6    0.20    0.57
  -1  11   6   -0.13    0.54
   1  11  -6    1.14    0.56
   1  11   6    1.29    0.57
  -1 -11   6    0.88    0.67
   1 -11   6    1.10    0.69
   1 -11   6   -0.51    0.43
  -1  11   7   -0.03    0.20
  -1 -11  -7    0.19    0.50
   1 -11  -7   -0.06    0.50
  -1 -11   7   -0.26    0.50
   1 -11   7   -0.39    0.55
  -1 -11   7    0.77    0.74
  -1 -11   7   -0.03    0.26
   1 -11   7    0.17    0.45
  -1 -11   7   -0.07    0.54
   1 -11   7    0.84    0.67
  -1 -11   7   -0.52    0.74
  -1  11  -7   -0.13    0.50
   1  11   7    0.75    0.58
  -1  11   7    0.33    0.55
   1  11  -7   -0.13    0.56
  -1  11   7    0.47    0.25
  -1  11   7    0.20    0.96
  -1  11   8    1.00    0.22
  -1 -11   8    1.39    0.59
  -1 -11  -8    0.49    0.48
   1 -11   8    0.83    0.54
   1 -11  -8   -0.24    0.50
  -1  11   8    1.03    0.96
  -1 -11   8    0.46    0.75
  -1  11   8    0.55    0.27
   1  11   8    0.19    0.25
  -1 -11   8    0.25    0.30
  -1 -11   8    0.46    0.79
  -1 -11   8    1.34    0.60
   1 -11   8    0.54    0.76
   1  11   8   -0.06    0.22
  -1  11   8    0.07    0.22
   1  11   8    1.65    0.57
  -1  11   8    1.00    0.56
   1 -11   8   -0.01    0.24
  -1 -11   8    0.57    0.24
  -1 -11   9    1.78    0.29
   1 -11   9    1.85    0.30
  -1 -11   9    1.39    0.34
  -1  11   9    1.01    0.89
  -1  11   9    1.64    0.25
  -1 -11   9    1.52    0.67
   1 -11   9    2.31    0.85
  -1 -11   9    2.18    0.83
   1  11   9    1.39    0.31
  -1  11   9    2.00    0.32
   1 -11   9    1.60    0.56
  -1 -11   9    2.30    0.54
  -1  11   9    1.40    0.26
  -1  11   9    2.07    0.27
   1  11   9    2.22    0.29
  -1  11  10    0.03    0.22
   1 -11  10    0.20    0.74
  -1 -11  10    0.84    0.83
  -1  11  10   -0.10    0.32
   1  11  10   -0.02    0.29
   1 -11  10   -0.16    0.30
  -1 -11  10   -0.27    0.31
  -1  11  10   -0.27    0.24
  -1  11  10    0.82    0.90
   1  11  10   -0.13    0.27
  -1  11  10    0.11    0.27
  -1 -11  10    0.21    0.36
   1  11  11   41.71    2.09
  -1  11  11   40.85    2.09
  -1 -11  11   42.33    2.76
   1 -11  11   43.15    2.74
  -1 -11  11   46.41    2.12
  -1  11  11   43.02    2.12
  -1 -11  11   41.81    2.12
   1  11  11   43.94    2.12
   1 -11  11   43.23    2.12
  -1  11  11   38.40    2.70
  -1  11  11   40.72    2.09
   1  11  11   42.21    2.11
  -1  11  11   42.14    2.11
  -1  11  12   -0.01    0.25
   1  11  12    0.13    0.27
  -1 -11  12    1.12    0.90
   1  11  12    0.08    0.33
  -1  11  12   -0.25    0.33
  -1 -11  12    0.07    0.40
   1 -11  12    0.30    0.34
  -1 -11  12    0.30    0.33
  -1  11  12    1.51    0.87
   1  11  12   -0.26    0.32
  -1  11  12   -0.02    0.31
  -1 -11  12    0.05    0.27
  -1  11  12    0.09    0.27
  -1  11  13    0.20    0.27
  -1  11  13    0.03    0.28
  -1  11  13    0.60    0.86
   1  11  13    0.41    0.34
  -1  11  13    0.20    0.33
  -1 -11  13    0.43    0.39
  -1 -11  13    0.70    0.35
   1 -11  13    0.02    0.35
   1  11  13    0.62    0.34
  -1  11  13    0.07    0.37
   1 -11  13    0.50    0.29
  -1 -11  13    0.14    0.28
   1  11  13    0.32    0.27
  -1  11  13    0.31    0.26
   1  11  14    1.97    0.31
  -1  11  14    2.36    0.30
  -1 -11  14    0.44    0.83
   1 -11  14    1.16    0.32
   1  11  14    1.10    0.37
  -1 -11  14    1.22    0.32
  -1  11  14    1.01    0.42
  -1  11  14    5.08    0.96
  -1  11  14    3.32    0.31
  -1  11  14    3.26    0.32
  -1  11  14    1.47    0.37
  -1 -11  14    3.34    0.42
   1 -11  14    1.32    0.37
  -1 -11  14    0.88    0.37
  -1  11  15    0.35    0.28
   1  11  15   -0.12    0.28
   1 -11  15    0.03    0.29
  -1 -11  15    0.36    0.30
   1  11  15    0.08    0.35
  -1  11  15    0.32    0.27
  -1  11  15    0.16    0.29
   1  11  15   -0.07    0.29
  -1 -11  15    0.51    0.38
  -1 -11  15    0.02    0.34
   1 -11  15    0.40    0.35
   1  11  16    0.13    0.29
  -1  11  16   -0.01    0.29
   1 -11  16    0.62    0.29
  -1 -11  16    0.08    0.29
  -1  11  16    0.39    0.27
   1  11  16   -0.12    0.28
  -1 -11  16    0.28    0.34
  -1 -11  16   -0.05    0.33
   1 -11  16   -0.36    0.35
  -1  11  17    0.03    0.29
   1  11  17    0.10    0.29
  -1 -11  17    0.23    0.27
   1 -11  17    0.48    0.27
   1  11  17    0.09    0.25
  -1  11  17    0.01    0.26
  -1 -11  17    0.37    0.32
  -1 -11  17    0.23    0.32
   1 -11  17    0.36    0.32
   1  11  18    0.41    0.30
  -1  11  18    0.10    0.23
   1  11  18    0.01    0.24
  -1 -11  18    0.21    0.29
   1 -11  18   -0.35    0.24
  -1 -11  18   -0.06    0.24
   1 -11  18   -0.27    0.29
  -1 -11  18    0.32    0.30
   1 -11  19    5.07    0.34
  -1 -11  19    4.84    0.34
  -1 -11  19    4.43    0.38
   1 -11  19    4.97    0.38
   1 -11  19    4.50    0.38
   1  11  19    5.09    0.34
  -1  11  19    5.12    0.34
   1 -11  20   -0.15    0.17
  -1 -11  20   -0.03    0.16
  -1 -11  20    0.15    0.23
   1 -11  20    0.21    0.22
  -1  11  20   -0.03    0.18
   1  11  20   -0.12    0.18
   1 -11  21    2.87    0.24
  -1 -11  21    3.34    0.24
  -1  11  21    3.12    0.21
  -1  12   0   -1.34    1.20
  -1 -12   0   -0.15    0.68
   1 -12   0    0.79    0.65
  -1  12   0    0.07    0.66
   1  12   0   -0.52    0.63
  -1 -12   0   -0.08    0.82
  -1  12  -1    1.95    1.33
   1 -12  -1    2.01    0.70
  -1  12   1    1.22    1.20
  -1 -12  -1    2.12    0.71
   1  12  -1    2.17    0.69
  -1  12  -1    3.70    0.76
  -1 -12   1    2.05    0.85
  -1 -12   2   36.63    2.38
  -1  12   2   38.48    2.76
   1  12   2   37.64    2.34
  -1  12  -2   38.53    2.33
   1  12  -2   37.61    2.34
  -1  12   2   36.79    2.33
   1 -12   2   37.99    2.33
  -1 -12  -2   40.61    2.35
  -1 -12   2   36.48    2.32
   1 -12  -2   39.63    2.33
  -1 -12   3   -1.01    0.77
   1 -12  -3    0.22    0.61
  -1  12   3    1.22    1.13
   1 -12   3    0.95    0.65
  -1 -12  -3    0.36    0.67
  -1 -12   3   -0.07    0.67
   1  12   3    0.08    0.61
  -1  12   3    0.23    0.63
   1  12  -3    0.22    0.61
  -1  12  -3    0.30    0.60
  -1  12   4    0.27    0.21
  -1  12   4    0.30    0.61
   1  12   4    1.82    0.70
  -1  12  -4    0.52    0.63
   1  12  -4   -0.38    0.60
  -1 -12   4    0.24    0.73
  -1  12   4    0.48    1.09
  -1 -12  -4    0.51    0.64
   1 -12  -4    0.07    0.61
  -1 -12   4    0.59    0.66
   1 -12   4    0.58    0.61
  -1 -12   4    0.44    0.65
  -1 -12   5    0.55    0.62
   1  12   5    2.06    0.65
   1  12  -5    0.68    0.65
  -1  12  -5    2.46    0.65
  -1  12   5    1.44    0.66
  -1  12   5    1.56    0.22
  -1 -12   5    0.99    0.76
  -1 -12  -5    1.23    0.63
   1 -12   5    1.75    0.65
  -1 -12   5    1.11    0.63
  -1  12   5    1.17    1.08
   1 -12  -5    1.78    0.63
   1  12   5    0.73    0.27
  -1  12   5    0.68    0.27
  -1  12  -6    8.00    0.88
   1  12  -6    5.62    0.85
   1  12   6    4.99    0.81
  -1  12   6    7.04    0.87
   1  12   6    5.99    0.42
  -1  12   6    5.37    0.42
  -1 -12   6    5.18    0.90
  -1  12   6    4.38    1.15
  -1 -12   6    6.39    0.84
   1 -12  -6    7.26    0.88
  -1 -12  -6    6.68    0.84
   1 -12   6    7.49    0.88
  -1  12   6    6.38    0.39
  -1 -12   6    5.40    0.86
  -1  12   7    0.60    0.29
   1  12   7    0.52    0.28
   1  12  -7    2.07    0.70
   1  12   7    1.86    0.66
  -1  12   7    1.59    0.67
  -1  12  -7    2.01    0.64
   1 -12  -7    1.59    0.62
  -1 -12  -7    1.90    0.62
  -1 -12   7    0.94    0.58
   1 -12   7    2.45    0.65
  -1 -12   7    2.17    0.85
  -1  12   7    2.09    0.25
  -1  12   7    1.34    1.02
  -1  12   8   19.57    1.82
   1  12   8   23.25    1.11
  -1 -12   8   20.36    1.71
  -1 -12   8   21.55    1.12
   1  12   8   21.88    1.13
   1 -12   8   21.80    1.12
  -1  12   8   20.63    1.13
   1  12   8   20.68    1.56
  -1  12   8   21.07    1.54
  -1 -12   8   21.36    1.53
   1 -12   8   22.31    1.54
   1 -12  -8   19.15    1.46
  -1 -12  -8   21.23    1.52
  -1  12   8   21.25    1.11
  -1  12   9    0.08    0.26
   1  12   9    0.81    0.27
  -1 -12   9    0.67    0.53
   1 -12   9    0.48    0.55
  -1  12   9    0.22    0.92
  -1 -12   9    0.92    0.81
   1 -12   9    0.40    0.27
  -1 -12   9   -0.05    0.27
  -1 -12   9    0.32    0.34
  -1  12   9    0.03    0.23
  -1  12   9    0.27    0.25
  -1  12   9    0.13    0.32
   1  12  10    0.25    0.28
  -1  12  10    0.31    0.28
  -1  12  10    0.43    0.92
  -1 -12  10    1.60    0.86
  -1 -12  10    0.52    0.28
   1 -12  10    0.51    0.30
  -1 -12  10    0.27    0.36
   1  12  10    0.28    0.24
  -1  12  10    0.42    0.24
  -1  12  10    0.56    0.27
  -1  12  10    0.24    0.33
   1  12  10    0.24    0.31
  -1  12  11   -0.07    0.31
   1  12  11   -0.15    0.30
  -1  12  11   -0.32    0.88
  -1 -12  11   -0.44    0.83
  -1 -12  11   -0.39    0.31
   1 -12  11   -0.11    0.31
  -1 -12  11    0.25    0.38
  -1  12  11   -0.01    0.25
   1  12  11   -0.07    0.26
  -1  12  11    0.24    0.28
   1  12  11   -0.27    0.33
  -1  12  11    0.06    0.34
  -1  12  12    3.98    0.39
   1  12  12    3.82    0.39
  -1  12  12    3.79    0.97
  -1 -12  12    2.80    0.95
  -1  12  12    3.13    0.41
  -1 -12  12    3.91    0.45
  -1 -12  12    3.12    0.38
   1 -12  12    3.97    0.40
   1  12  12    3.89    0.41
  -1  12  12    3.73    0.36
  -1  12  12    3.27    0.33
   1  12  12    3.06    0.34
  -1  12  13   -0.05    0.25
   1  12  13    0.11    0.27
  -1  12  13    0.42    0.33
   1  12  13   -0.13    0.31
  -1 -12  13   -0.20    0.38
   1 -12  13    0.08    0.33
  -1 -12  13   -0.24    0.32
  -1  12  13   -0.30    0.79
   1  12  13    0.18    0.29
  -1  12  13   -0.35    0.27
  -1  12  13    0.03    0.27
   1  12  13   -0.20    0.34
  -1  12  13   -0.08    0.36
   1  12  14    1.77    0.30
  -1  12  14    1.95    0.29
  -1 -12  14    1.58    0.39
  -1  12  14    1.52    0.35
  -1 -12  14    2.35    0.34
   1 -12  14    2.24    0.35
  -1  12  14    2.00    0.31
   1  12  14    1.78    0.30
  -1  12  14    2.35    0.30
  -1 -12  14    1.85    0.29
   1 -12  14    1.92    0.29
   1  12  14    1.89    0.37
   1  12  15   -0.04    0.28
  -1  12  15    0.31    0.28
   1 -12  15    0.05    0.32
  -1 -12  15   -0.19    0.33
   1  12  15    0.30    0.37
   1 -12  15    0.25    0.25
  -1 -12  15    0.09    0.26
  -1  12  15    0.14    0.27
   1  12  15    0.10    0.28
  -1  12  15    0.20    0.28
  -1 -12  15    0.49    0.34
   1  12  16    0.96    0.28
  -1  12  16    0.78    0.29
  -1 -12  16    1.25    0.32
   1 -12  16    1.39    0.33
  -1 -12  16    1.34    0.26
   1 -12  16    1.19    0.26
  -1  12  16    0.85    0.27
   1  12  16    1.29    0.26
  -1 -12  16    1.29    0.32
  -1  12  17    0.55    0.24
   1  12  17    0.48    0.24
   1 -12  17    0.12    0.22
  -1 -12  17    0.23    0.24
  -1 -12  17    0.11    0.28
   1 -12  17    0.18    0.29
   1  12  17    0.40    0.28
  -1  12  17    0.43    0.28
   1 -12  18    0.45    0.20
  -1 -12  18    0.18    0.20
  -1 -12  18    0.45    0.27
   1 -12  18    0.30    0.27
  -1  12  18    0.74    0.22
   1  12  18    0.32    0.22
   1 -12  19    0.04    0.15
  -1 -12  19    0.17    0.16
   1  12  19    0.21    0.19
  -1  12  19    0.21    0.19
  -1 -12  19    0.32    0.24
   1 -12  19    0.39    0.23
   1  12  20    0.16    0.15
  -1  12  20    0.15    0.16
   1 -12  20    0.44    0.19
  -1 -12  20    0.06    0.19
   1 -13   0    3.14    0.80
  -1  13   0    2.33    1.40
  -1 -13   0    2.38    0.78
  -1  13   0    1.92    0.26
   1  13   0    1.61    0.75
  -1  13   0    1.84    0.78
   1  13   0    0.88    0.30
  -1  13   0    1.30    0.31
  -1 -13   0    1.73    0.94
  -1 -13   1  216.34   11.96
   1  13  -1  216.90   11.94
  -1  13  -1  224.23   11.95
  -1  13  -1  237.99   11.48
  -1 -13  -1  226.05   11.95
   1 -13  -1  222.91   11.92
  -1  13   1  197.61   12.22
  -1  13  -1  234.84   12.35
  -1  13   1  234.52   11.48
   1  13   1  247.71   11.49
  -1  13   1  243.94   11.50
  -1  13  -1  242.20   11.49
   1  13  -1  243.96   11.49
  -1  13  -2    5.24    0.50
  -1  13   2    5.29    0.50
   1  13  -2    4.57    0.49
   1  13   2    5.74    0.49
  -1  13   2   12.40    1.12
   1  13   2   12.01    1.12
   1  13  -2   15.35    1.18
  -1  13  -2   12.58    1.10
  -1  13  -2   11.85    1.78
  -1 -13   2   12.73    1.12
  -1 -13  -2   12.95    1.13
   1 -13  -2   15.22    1.15
   1 -13   2   12.13    1.10
  -1  13   2   14.33    1.66
  -1 -13   2    4.41    1.01
  -1  13   2   12.56    0.49
   1 -13  -3    0.96    0.64
  -1 -13  -3    0.97    0.71
   1 -13   3    0.57    0.67
  -1  13   3    1.74    1.18
  -1 -13   3    0.08    0.70
   1  13  -3    0.08    0.69
  -1  13   3   -0.42    0.69
  -1  13  -3    0.33    0.68
   1  13   3    0.51    0.61
  -1  13   3    0.53    0.22
  -1  13  -3    0.58    0.29
  -1  13   3    0.26    0.28
   1  13   3    0.21    0.27
  -1 -13   3   -0.17    0.78
   1  13  -4    1.10    0.66
  -1  13   4    0.68    0.63
  -1  13  -4    0.17    0.65
   1  13   4    1.72    0.69
  -1  13   4    1.35    0.23
  -1  13   4    0.50    0.28
   1  13   4    0.35    0.28
   1 -13  -4    2.31    0.74
  -1  13   4    1.29    1.14
  -1 -13   4    1.90    0.76
  -1 -13  -4    0.89    0.71
   1 -13   4    0.57    0.66
   1  13   5   45.03    2.12
  -1  13   5   43.03    2.13
  -1  13   5   36.85    2.86
  -1  13   5   42.88    2.10
  -1 -13   5   36.49    2.54
  -1 -13  -5   42.89    2.59
   1 -13   5   38.37    2.57
   1 -13  -5   37.22    2.53
  -1  13   6    1.46    0.25
   1  13   6    0.41    0.29
  -1  13   6    1.21    0.32
   1 -13   6    1.12    0.71
   1 -13  -6    0.63    0.65
  -1  13   6    0.49    1.07
  -1 -13  -6    1.66    0.64
  -1 -13   6    2.25    0.77
  -1 -13   7   47.70    3.04
  -1  13   7   52.53    3.31
  -1  13   7   51.97    2.52
  -1  13   7   51.54    2.50
   1  13   7   50.18    2.51
  -1 -13   7   49.95    2.97
   1 -13   7   49.22    2.94
  -1 -13  -7   47.96    2.92
   1 -13  -7   50.08    2.94
  -1 -13   8    0.10    0.83
  -1  13   8    0.38    0.32
   1  13   8    0.43    0.31
  -1  13   8    1.85    1.02
  -1  13   8    1.52    0.27
  -1 -13   8    3.02    0.71
  -1 -13  -8    1.41    0.66
   1 -13  -8    0.89    0.64
   1 -13   8    1.68    0.64
   1 -13   8    0.94    0.26
  -1 -13   9   -0.41    0.27
   1 -13   9   -0.06    0.26
  -1  13   9   -0.79    0.97
  -1 -13   9    0.53    0.89
  -1  13   9    0.09    0.31
   1  13   9    0.08    0.32
  -1 -13   9    0.50    0.57
   1 -13   9    0.07    0.57
  -1  13   9   -0.03    0.26
   1  13   9    0.25    0.26
  -1  13   9    0.04    0.22
  -1  13  10   -0.12    0.23
   1  13  10    0.16    0.25
  -1  13  10    0.89    0.97
  -1  13  10    0.07    0.33
   1  13  10   -0.25    0.33
  -1  13  10   -0.12    0.27
   1 -13  10   -0.20    0.28
  -1 -13  10    0.02    0.29
   1  13  10    0.29    0.29
  -1  13  10    0.08    0.28
  -1  13  11   74.01    4.62
  -1  13  11   83.94    4.03
   1 -13  11   86.58    4.05
  -1 -13  11   85.75    4.05
   1  13  11   82.12    4.05
  -1  13  11   82.91    4.05
  -1  13  11   82.19    4.04
   1  13  11   82.01    4.04
  -1  13  11   82.57    4.02
   1  13  11   81.06    4.03
   1  13  12   -0.05    0.24
  -1  13  12   -0.29    0.25
  -1  13  12    0.20    0.85
   1  13  12   -0.57    0.31
  -1  13  12   -0.03    0.34
   1  13  12    0.01    0.31
  -1  13  12    0.01    0.34
  -1  13  12    0.36    0.27
   1 -13  12   -0.03    0.30
  -1 -13  12    0.22    0.31
   1  13  13    7.49    0.53
  -1  13  13    6.39    0.53
   1  13  13    7.57    0.53
   1 -13  13    7.45    0.53
  -1 -13  13    7.49    0.52
  -1  13  13    7.75    0.47
   1  13  13    7.99    0.49
  -1  13  13    8.24    0.50
   1  13  13    7.38    0.51
  -1  13  13    7.52    0.50
   1  13  14   -0.44    0.35
   1  13  14    0.28    0.26
  -1  13  14   -0.19    0.25
  -1 -13  14   -0.27    0.30
   1 -13  14    0.31    0.30
  -1  13  14   -0.01    0.27
   1  13  14    0.14    0.27
  -1  13  14    0.06    0.27
  -1  13  14   -0.09    0.32
   1  13  15   11.33    0.65
  -1  13  15   11.85    0.65
   1  13  15   10.77    0.66
  -1  13  15   11.38    0.66
  -1  13  15   13.04    0.66
   1 -13  15   11.61    0.68
  -1 -13  15   11.77    0.68
   1  13  16    0.02    0.25
  -1  13  16   -0.02    0.26
  -1 -13  16    0.10    0.27
   1 -13  16    0.23    0.28
   1  13  16    0.12    0.25
  -1  13  16   -0.02    0.24
   1 -13  17   46.58    2.29
  -1 -13  17   49.31    2.30
   1  13  17   44.69    2.28
   1  13  17   46.06    2.28
  -1  13  17   47.58    2.28
  -1 -13  18    0.82    0.24
   1 -13  18    0.66    0.24
   1  13  18    1.69    0.22
  -1  13  18    1.74    0.22
  -1 -13  19    0.02    0.19
   1 -13  19    0.28    0.19
   1  13  19   -0.19    0.16
  -1  13  19   -0.05    0.16
  -1  13 -20   -0.24    0.14
  -1  13  20    0.13    0.11
  -1 -13  20    0.03    0.12
   1 -13  20    0.02    0.12
  -1  14   0   -0.07    0.27
  -1 -14   0    0.09    0.89
   1 -14   0   -0.27    0.79
  -1  14   0   -1.97    1.52
  -1  14   0    0.40    0.35
   1  14   0   -0.01    0.34
  -1  14  -1   11.08    0.48
  -1  14   1   11.42    0.47
  -1  14   1   13.15    1.76
  -1  14  -1    8.52    1.72
   1 -14  -1   10.33    1.13
  -1 -14  -1   12.65    1.21
  -1  14   1    3.75    0.48
   1  14   1    4.07    0.49
   1  14  -1    4.45    0.49
  -1  14  -1    4.00    0.49
  -1  14  -2   18.19    1.01
  -1  14   2   19.21    1.01
  -1  14  -2   14.20    2.04
  -1 -14   2   18.08    1.54
   1 -14  -2   15.93    1.54
  -1 -14  -2   19.92    1.58
   1 -14   2   17.99    1.55
  -1  14   2   18.05    2.01
  -1  14  -2   20.40    1.04
   1  14   2   20.00    1.03
  -1  14   2   20.42    1.05
   1  14  -2   20.23    1.04
  -1  14   3   15.78    0.57
  -1  14  -3   17.03    1.99
  -1 -14  -3   19.28    1.30
  -1 -14   3   20.60    1.37
   1 -14   3   16.90    1.30
  -1  14   3   17.11    1.78
   1 -14  -3   14.17    1.22
  -1  14  -3    6.09    0.58
  -1  14   3    7.10    0.57
   1  14   3    6.12    0.56
   1  14  -3    5.71    0.57
  -1  14   4   20.52    1.08
  -1 -14   4   20.22    1.63
   1 -14   4   20.75    1.64
  -1  14   4   18.15    1.94
   1 -14  -4   19.38    1.61
  -1 -14  -4   22.05    1.65
   1  14   4   21.31    1.11
  -1  14   4   21.67    1.11
  -1  14   5    0.19    0.30
   1  14   5    0.74    0.29
  -1  14   5    1.19    0.26
   1 -14   5    0.97    0.70
  -1  14   5    1.71    1.15
   1 -14  -5    1.03    0.72
  -1 -14  -5    1.56    0.79
  -1 -14   5    1.15    0.75
  -1  14   6    8.89    1.48
   1 -14  -6   10.30    1.13
   1 -14   6    9.83    1.16
  -1 -14   6   10.44    1.11
  -1 -14  -6   10.96    1.13
  -1  14   6   11.12    0.64
  -1  14   6   12.30    0.68
   1  14   6   11.64    0.68
  -1  14   7    2.23    1.12
   1 -14  -7    1.48    0.68
  -1 -14  -7    1.57    0.72
   1 -14   7    1.92    0.69
  -1 -14   7    1.25    0.71
  -1  14   7    1.13    0.27
   1  14   7    0.77    0.31
  -1  14   7    0.73    0.34
   1  14   8    7.85    0.52
  -1  14   8    7.14    0.52
  -1  14   8    7.32    1.27
  -1  14   8    7.30    0.49
   1 -14   8    8.28    0.96
  -1 -14   8    7.12    0.93
  -1  14   9   -0.57    1.04
   1  14   9    0.23    0.32
  -1  14   9   -0.28    0.34
  -1  14   9    0.10    0.26
  -1  14   9   -0.08    0.22
   1  14   9    0.11    0.24
   1 -14   9    0.45    0.26
  -1  14  10   12.61    1.50
   1  14  10   16.04    0.87
  -1  14  10   16.03    0.89
   1 -14  10   16.79    0.87
  -1 -14  10   17.43    0.87
   1  14  10   15.90    0.89
  -1  14  10   15.83    0.84
   1  14  10   15.48    0.85
  -1  14  10   15.88    0.86
   1  14  11   -0.21    0.29
  -1  14  11    0.28    0.31
   1  14  11   -0.53    0.30
  -1  14  11    0.17    0.33
  -1 -14  11   -0.04    0.28
   1 -14  11    0.24    0.29
  -1  14  11    0.14    0.23
   1  14  11    0.10    0.24
  -1  14  11    0.56    0.26
   1  14  12    0.41    0.31
   1  14  12    0.25    0.31
  -1  14  12    0.06    0.32
  -1 -14  12   -0.06    0.28
   1 -14  12   -0.14    0.28
  -1  14  12   -0.25    0.23
   1  14  12    0.17    0.24
  -1  14  12    0.33    0.26
  -1  14  12    0.21    0.29
   1  14  12    0.09    0.28
   1  14  13   -0.29    0.32
  -1  14  13    0.14    0.23
   1  14  13   -0.16    0.24
   1 -14  13    0.16    0.29
  -1 -14  13   -0.04    0.27
  -1  14  13    0.06    0.28
   1  14  13    0.23    0.27
  -1  14  13    0.19    0.27
  -1  14  13   -0.02    0.32
   1  14  13    0.06    0.29
   1  14  14    7.04    0.45
  -1  14  14    7.02    0.44
  -1  14  14    7.49    0.47
  -1  14  14    7.98    0.47
   1  14  14    6.71    0.47
  -1 -14  14    7.34    0.48
   1  14  15   -0.02    0.24
  -1  14  15   -0.27    0.24
   1 -14  15    0.13    0.26
  -1 -14  15   -0.03    0.26
  -1  14  15   -0.11    0.25
   1  14  15   -0.03    0.25
  -1  14  15    0.04    0.24
   1 -14  16    5.50    0.40
   1  14  16    6.00    0.40
  -1  14  16    6.41    0.39
   1  14  16    6.03    0.40
   1  14  17    0.06    0.20
  -1  14  17   -0.26    0.20
   1 -14  17    0.19    0.21
  -1 -14  17    0.05    0.22
  -1  14  18    0.34    0.17
   1  14  18    0.42    0.17
  -1 -14  18    0.38    0.18
   1 -14  18    0.41    0.17
  -1  14  19    0.18    0.12
  -1  14 -19    0.23    0.17
   1  14 -19    0.13    0.17
  -1  15   0    0.76    0.27
  -1  15   0    0.48    1.45
  -1 -15   0    2.12    0.83
   1 -15   0    0.38    0.75
   1  15   0    0.23    0.31
  -1  15   0    0.45    0.34
  -1  15   1    3.40    0.34
  -1  15  -1    4.03    0.35
  -1  15   1    4.25    1.55
  -1 -15  -1    3.07    0.91
   1 -15  -1    5.03    0.97
  -1  15  -1    4.08    1.54
  -1  15   1    3.37    0.40
   1  15   1    3.98    0.39
  -1  15  -1    3.71    0.40
   1  15  -1    3.41    0.39
  -1  15   2    0.54    0.26
  -1  15  -2    0.40    0.26
   1 -15   2    1.15    0.77
  -1 -15  -2    1.33    0.75
   1 -15  -2    0.09    0.73
  -1  15  -2    1.31    1.48
  -1 -15   2    0.58    0.76
  -1  15   2   -0.31    1.31
   1  15   2    0.31    0.31
  -1  15   2    0.02    0.32
   1  15  -2    0.52    0.32
  -1  15  -2    0.22    0.34
  -1  15   3    1.46    0.27
  -1  15  -3    2.03    0.29
   1 -15   3    2.20    0.79
   1 -15  -3    3.00    0.82
  -1 -15   3    1.25    0.73
  -1 -15  -3    0.19    0.72
  -1  15  -3    4.12    1.62
  -1  15   3    0.89    1.23
  -1  15  -3    1.56    0.36
  -1  15   3    1.69    0.33
   1  15   3    1.43    0.35
   1  15  -3    1.79    0.34
  -1  15   4    0.56    0.25
   1 -15   4   -0.19    0.69
   1 -15  -4    0.09    0.71
  -1 -15   4    0.09    0.76
  -1 -15  -4    0.19    0.74
  -1  15   4    0.56    1.15
  -1  15  -4   -0.33    1.55
  -1  15   4    0.02    0.33
   1  15  -4   -0.04    0.32
   1  15   4    0.48    0.31
  -1  15  -4   -0.27    0.34
   1 -15  -5    3.54    0.86
  -1  15   5    3.76    1.31
   1 -15   5    3.80    0.86
  -1 -15   5    3.43    0.84
  -1 -15  -5    5.00    0.87
   1  15   5    6.32    0.45
  -1  15   5    5.68    0.45
   1  15  -5    6.56    0.47
  -1  15   5    4.97    0.40
   1 -15   6   -0.18    0.65
  -1 -15   6   -0.09    0.70
  -1 -15  -6   -0.62    0.78
   1 -15  -6    0.71    0.72
   1  15   6    0.08    0.32
  -1  15   6    0.12    0.31
  -1  15   6   -0.05    0.26
  -1  15   6    1.03    1.06
  -1 -15  -7   65.04    3.72
  -1 -15   7   63.53    3.73
   1 -15  -7   66.18    3.74
   1 -15   7   65.17    3.76
  -1  15   7   58.61    3.94
  -1  15   7   66.15    3.23
  -1  15   7   67.55    3.25
   1  15   7   66.25    3.24
  -1  15   8    0.12    0.88
   1 -15   8    0.25    0.67
  -1 -15   8   -0.08    0.64
  -1  15   8   -0.35    0.28
  -1  15   8    0.18    0.32
   1  15   8    0.14    0.32
   1 -15   9    6.22    0.37
   1  15   9    5.30    0.39
  -1  15   9    5.72    0.41
   1  15   9    6.13    0.45
  -1  15   9    5.11    0.47
  -1  15  10    0.01    0.31
   1  15  10    0.18    0.29
   1  15  10   -0.27    0.22
  -1  15  10   -0.09    0.27
   1  15  11    0.23    0.29
   1  15  11    0.77    0.24
  -1  15  11    0.31    0.27
  -1  15  11    0.46    0.32
   1  15  11    0.52    0.30
  -1  15  12    0.73    0.28
  -1  15  12    1.32    0.28
   1  15  12    0.64    0.28
   1  15  12    0.93    0.23
  -1  15  12    0.64    0.22
   1 -15  12    0.23    0.24
   1  15  12    0.50    0.29
  -1  15  12    0.55    0.32
   1  15  13   -0.01    0.25
  -1  15  13   -0.05    0.26
  -1  15  13   -0.05    0.25
   1  15  13   -0.10    0.22
  -1  15  13    0.06    0.21
   1 -15  13    0.10    0.23
  -1  15  13    0.25    0.29
   1  15  13   -0.02    0.26
   1 -15  14    0.06    0.22
  -1  15  14    0.37    0.24
   1  15  14    0.16    0.25
  -1  15  14    0.32    0.24
   1  15  14    0.22    0.22
  -1  15  14   -0.11    0.21
   1 -15  15    0.87    0.22
  -1 -15  15    1.40    0.23
   1  15  15    1.23    0.24
  -1  15  15    1.00    0.23
   1  15  15    1.38    0.22
  -1  15  16    0.70    0.20
   1  15  16    0.77    0.21
   1 -15  16   -0.02    0.19
  -1 -15  16    0.20    0.19
   1  15 -17   11.10    0.58
  -1  15 -17   11.32    0.58
  -1  15  17   11.48    0.55
   1  15  17   11.35    0.55
   1 -15  17    9.64    0.54
  -1 -15  17    9.52    0.54
  -1  15  18    0.37    0.13
   1  15 -18    0.21    0.17
  -1  15 -18    0.28    0.17
  -1  16   0    0.17    0.34
   1  16   0   -0.29    0.32
  -1  16   0    1.81    1.45
  -1 -16   0   -0.80    0.82
   1 -16   0    1.10    0.75
  -1  16   0   -0.26    0.26
  -1  16   1   -0.26    0.35
   1  16   1    0.12    0.33
   1  16  -1    0.13    0.33
  -1  16  -1    0.02    0.33
  -1  16  -1   -0.17    0.27
  -1  16   1    0.22    0.26
   1 -16  -1   -0.69    0.75
  -1  16   1   -0.81    1.25
  -1  16  -1    0.67    1.46
  -1 -16  -1    0.70    0.80
  -1  16   2    4.99    0.39
  -1  16  -2    4.84    0.41
   1 -16  -2    4.42    0.96
  -1  16   2    3.42    1.45
  -1 -16  -2    4.73    0.93
   1 -16   2    5.50    0.97
  -1 -16   2    5.12    0.97
  -1  16  -2    4.93    1.68
   1  16   2    5.89    0.45
   1  16  -2    5.44    0.45
  -1  16   2    5.47    0.46
  -1  16  -2    5.88    0.47
   1  16   3    0.62    0.33
  -1  16  -3    1.14    0.37
   1  16  -3    0.84    0.35
  -1  16   3    0.49    0.35
  -1  16   3    2.28    0.31
  -1  16  -3    2.40    0.29
  -1  16   3    1.48    1.22
  -1 -16  -3    1.84    0.83
   1 -16   3    1.98    0.85
  -1 -16   3    1.79    0.82
   1 -16  -3    3.87    0.87
  -1  16  -3    3.59    1.58
  -1  16   4    1.16    0.27
   1  16  -4    0.59    0.35
  -1  16   4    0.48    0.34
   1  16   4    1.04    0.33
  -1  16  -4    1.05    0.36
  -1  16  -4    0.87    0.27
  -1  16   4   -0.70    1.18
  -1  16  -4    2.74    1.49
  -1 -16  -4    0.66    0.77
  -1 -16   4    1.65    0.78
   1 -16  -4    1.90    0.78
   1 -16   4    0.78    0.75
  -1  16  -5    0.51    1.49
  -1 -16   5   -1.13    0.75
   1 -16  -5    0.09    0.70
  -1 -16  -5    1.67    0.72
   1 -16   5    0.19    0.70
   1  16   5    0.35    0.32
   1  16  -5   -0.32    0.33
  -1  16   5   -0.56    0.32
  -1  16   5   -0.01    0.27
  -1  16   5    1.33    1.09
  -1  16  -5    0.19    0.28
   1  16  -6   40.51    1.99
  -1  16   6   40.53    1.97
  -1  16   6   38.83    1.99
   1  16   6   40.01    1.98
   1 -16   6   39.16    2.52
   1 -16  -6   39.64    2.51
  -1 -16   6   38.41    2.49
  -1 -16  -6   34.79    2.45
  -1  16  -6   32.54    3.03
  -1  16   6   36.41    2.71
  -1  16   7    0.14    0.33
   1  16   7    0.22    0.32
   1  16  -7    0.20    0.35
  -1  16   7    0.87    0.26
  -1  16   8    1.70    0.29
   1  16   8    1.20    0.23
  -1  16   8    1.44    0.34
   1  16  -8    0.69    0.34
   1  16   8    1.29    0.33
  -1  16   9   -0.10    0.27
   1 -16   9    0.10    0.19
   1  16   9    0.12    0.22
   1  16   9   -0.07    0.31
  -1  16   9   -0.34    0.32
   1  16  10    8.49    0.56
  -1  16  10    9.22    0.57
   1  16  10    8.48    0.51
  -1  16  10   10.13    0.55
   1  16  11    0.04    0.21
  -1  16  11    0.06    0.25
   1  16  11   -0.08    0.27
  -1  16  11   -0.25    0.29
   1  16  12    2.57    0.26
  -1  16  12    3.22    0.30
   1  16  12    2.73    0.31
  -1  16  12    2.62    0.31
  -1  16  12    3.39    0.34
   1  16  12    2.75    0.31
   1  16  13    0.31    0.19
   1  16  13    0.13    0.24
  -1  16  13    0.44    0.24
  -1  16  13    0.22    0.23
  -1  16 -13    0.08    0.30
   1  16  14    0.07    0.19
  -1  16  14    0.58    0.22
   1  16  14    0.22    0.22
  -1  16  14    0.16    0.21
  -1  16 -14   -0.17    0.28
   1  16  15   -0.07    0.19
  -1  16  15    0.00    0.19
  -1  16 -15   -0.09    0.25
   1  16  16   -0.13    0.16
  -1  16  16    0.03    0.16
  -1  16 -16   -0.24    0.22
  -1  16 -17   -0.17    0.13
  -1  16 -17   -0.11    0.17
   1  16 -17   -0.16    0.17
  -1  16  17    0.04    0.12
  -1  17   0    1.74    0.28
  -1  17   0    1.13    1.32
   1 -17   0    1.21    0.77
  -1 -17   0    2.63    0.88
  -1  17   0    0.74    0.35
   1  17   0    0.51    0.34
   1 -17  -1    3.09    0.89
  -1  17   1    5.14    1.44
  -1  17  -1    4.93    1.51
  -1 -17  -1    6.31    1.01
   1  17  -1    4.38    0.43
  -1  17  -1    4.35    0.44
  -1  17   1    3.98    0.44
   1  17   1    3.62    0.42
  -1  17   1    5.14    0.39
  -1  17  -1    5.13    0.37
  -1  17  -2    0.50    0.28
  -1  17   2    0.03    0.26
  -1  17   2    0.50    0.34
   1  17   2    0.07    0.31
  -1  17  -2    0.07    0.34
   1  17  -2    0.25    0.33
  -1  17  -2    0.66    1.31
  -1  17   2    0.15    1.19
   1 -17   2    0.40    0.78
  -1 -17   2    0.50    0.75
  -1 -17  -2   -0.10    0.73
   1 -17  -2   -0.39    0.74
  -1  17  -3    1.75    0.29
  -1  17   3    2.01    0.29
   1  17  -3    2.34    0.37
   1  17   3    1.88    0.35
  -1  17   3    2.14    0.35
  -1  17  -3    1.80    0.37
  -1  17  -4    0.52    0.28
  -1  17  -4   -0.27    0.35
   1  17  -4    0.30    0.35
  -1  17   4    0.15    0.34
   1  17   4    0.06    0.31
  -1  17   4    0.83    0.28
  -1  17  -5    1.66    0.29
  -1  17  -5    1.96    0.37
  -1  17   5    1.59    0.34
   1  17   5    2.46    0.33
   1  17  -5    2.16    0.37
  -1  17   5    1.35    0.27
  -1  17  -6    0.64    0.28
   1  17  -6    0.15    0.34
   1  17   6   -0.18    0.29
  -1  17   6   -0.11    0.31
  -1  17   6    0.56    0.27
  -1  17  -7    0.64    0.28
   1  17  -7   -0.03    0.33
  -1  17   7    0.11    0.32
   1  17   7    0.51    0.29
  -1  17   7    0.45    0.27
   1  17   8    0.04    0.29
   1  17  -8   -0.15    0.33
  -1  17   8   -0.12    0.31
  -1  17  -8    0.29    0.26
   1 -17  -8   -0.29    0.21
   1 -17   8    0.06    0.20
  -1  17   8   -0.18    0.26
   1  17  -9    0.01    0.32
  -1  17   9    0.32    0.30
   1  17   9   -0.35    0.27
  -1  17  -9   -0.30    0.24
  -1  17   9    0.11    0.25
   1 -17   9    0.04    0.11
  -1 -17   9    0.04    0.10
  -1  17  10    0.66    0.25
  -1  17  10    0.21    0.29
   1  17 -10    0.05    0.32
   1  17  10   -0.01    0.26
  -1  17  11    7.76    0.46
   1  17  11    7.47    0.46
  -1  17  11    8.27    0.46
  -1  17  11    6.77    0.47
   1  17  11    6.52    0.45
   1  17 -11    6.69    0.50
  -1  17 -11    6.94    0.50
  -1  17 -12   -0.17    0.29
  -1  17  12    0.04    0.25
   1  17  12    0.57    0.23
  -1  17  12    0.13    0.24
  -1  17  12    0.19    0.21
  -1  17  13    0.61    0.21
  -1  17  13    0.59    0.21
   1  17  13    0.35    0.21
  -1  17 -13    0.44    0.27
  -1  17 -13    0.58    0.21
   1  17  14    0.63    0.19
  -1  17  14    0.28    0.19
  -1  17 -14    0.41    0.19
  -1  17 -14    0.14    0.24
   1  17  15    1.85    0.19
  -1  17  15    2.06    0.19
  -1  17 -15    2.08    0.20
  -1  17 -15    1.49    0.23
  -1  17 -16    0.43    0.13
  -1  17  16    0.61    0.12
  -1  17 -16    0.24    0.16
  -1  18   0   -0.15    0.28
   1  18   0    0.20    0.33
  -1  18   0    0.09    0.35
  -1  18   1    1.77    0.30
  -1  18  -1    1.72    0.28
  -1  18  -1    0.20    0.35
  -1  18   1    0.70    0.32
   1  18  -1    0.69    0.35
   1  18   1    0.81    0.33
  -1  18  -2    5.53    0.39
  -1  18   2    5.36    0.38
  -1  18  -2    5.20    0.45
  -1  18   2    4.34    0.43
   1  18  -2    4.70    0.43
   1  18   2    4.60    0.43
  -1  18  -3    1.86    0.29
  -1  18   3    1.67    0.28
  -1  18  -3    0.78    0.35
   1  18  -3    0.73    0.33
   1  18   3    0.85    0.29
  -1  18   3    0.84    0.32
  -1  18  -4    1.92    0.29
  -1  18   4    1.15    0.28
  -1  18  -4    1.53    0.35
  -1  18   4    1.43    0.34
   1  18   4    1.72    0.31
   1  18  -4    1.56    0.33
  -1  18  -5    0.65    0.27
   1  18   5    0.31    0.29
  -1  18  -5    0.39    0.33
   1  18  -5   -0.23    0.30
  -1  18   5   -0.38    0.32
  -1  18   5    0.38    0.25
  -1  18  -6    6.48    0.43
  -1  18   6    6.50    0.42
  -1  18   6    5.51    0.46
   1  18   6    5.79    0.44
   1  18  -6    5.73    0.47
  -1  18  -6    6.76    0.48
   1 -18   6    5.81    0.40
   1 -18  -6    6.29    0.40
  -1  18   7    0.44    0.25
   1  18   7    0.37    0.27
  -1  18   7    0.37    0.29
   1  18  -7    0.46    0.32
   1 -18   7    0.26    0.22
   1 -18  -7    0.25    0.22
  -1  18  -7    0.80    0.27
  -1  18   8    1.96    0.27
   1  18  -8    1.88    0.34
  -1  18   8    1.76    0.30
   1  18   8    1.31    0.28
  -1 -18  -8    1.62    0.21
   1 -18   8    1.88    0.21
  -1 -18   8    1.42    0.21
   1 -18  -8    1.78    0.22
  -1  18  -8    1.41    0.26
  -1  18  -9   -0.16    0.24
  -1  18   9    0.06    0.23
   1  18  -9    0.07    0.29
  -1  18   9   -0.11    0.27
   1  18   9    0.10    0.25
   1  18  10    4.64    0.35
  -1  18  10    4.46    0.37
   1  18 -10    4.64    0.40
  -1  18  10    5.60    0.36
  -1  18 -10    5.46    0.36
  -1  18  11    0.11    0.23
   1  18 -11    0.51    0.27
  -1  18  11    0.21    0.21
  -1  18  11    0.11    0.22
   1  18  11    0.15    0.23
  -1  18 -11    0.31    0.21
  -1  18 -12    0.11    0.25
   1  18 -12    0.34    0.25
   1  18  12    0.59    0.20
  -1  18  12    0.26    0.19
  -1  18  12    0.29    0.20
  -1  18 -12    0.46    0.20
  -1  18 -13    0.06    0.22
   1  18  13    0.04    0.17
  -1  18  13   -0.08    0.17
  -1  18  13   -0.14    0.17
  -1  18 -13   -0.02    0.17
  -1  18 -14    1.23    0.21
   1  18  14    1.14    0.16
  -1  18  14    1.21    0.16
  -1  18 -14    1.17    0.17
  -1  18 -15   -0.06    0.13
  -1  18  15    0.25    0.10
  -1  18 -15    0.26    0.11
   1  19   0    0.19    0.30
  -1  19   0   -0.05    0.31
  -1  19   0   -0.07    0.25
   1  19   1   27.13    1.39
  -1  19   1   27.83    1.40
   1  19  -1   27.97    1.39
  -1  19  -1   26.75    1.40
  -1  19  -1   27.30    1.38
  -1  19   1   27.03    1.38
  -1  19  -2    3.02    0.43
  -1  19   2    3.02    0.42
   1  19   2    3.53    0.41
   1  19  -2    3.34    0.43
  -1  19  -2    9.59    0.42
  -1  19   2    9.04    0.41
   1  19   3    0.65    0.28
  -1  19   3    0.54    0.30
  -1  19  -3    0.05    0.31
   1  19  -3    0.58    0.30
  -1  19   3    0.60    0.24
  -1  19  -3    0.42    0.24
  -1  19   4    2.42    0.26
  -1  19  -4    2.25    0.27
  -1  19  -4    0.87    0.33
   1  19   4    1.21    0.30
  -1  19   4    1.07    0.32
   1  19  -4    1.46    0.33
   1 -19   4    1.82    0.27
   1 -19  -4    1.96    0.26
  -1  19   5    9.16    0.51
  -1  19  -5    9.04    0.52
  -1  19   5    8.28    0.54
   1  19   5    8.11    0.53
   1  19  -5    8.51    0.55
  -1  19  -5    8.36    0.56
   1 -19  -5    8.67    0.51
   1 -19   5    9.64    0.51
  -1  19   6    0.36    0.24
  -1  19  -6    0.24    0.24
  -1  19   6   -0.16    0.27
   1  19   6   -0.32    0.26
   1  19  -6    0.39    0.29
  -1  19  -6   -0.12    0.29
   1 -19  -6    0.23    0.21
  -1 -19  -6    0.20    0.20
   1 -19   6    0.25    0.21
  -1 -19   6    0.15    0.21
  -1  19  -7    7.84    0.45
  -1  19   7    7.78    0.45
   1  19   7    7.32    0.46
  -1  19   7    7.61    0.47
  -1  19  -7    7.34    0.50
   1  19  -7    7.02    0.49
   1 -19  -7    7.36    0.43
   1 -19   7    7.22    0.43
  -1 -19  -7    6.69    0.42
  -1 -19   7    7.27    0.42
  -1  19   8    0.98    0.23
  -1  19   8    0.48    0.25
   1  19   8    0.41    0.23
   1  19  -8    0.71    0.28
   1 -19  -8    0.43    0.16
  -1 -19  -8    0.39    0.16
  -1  19  -8    1.08    0.23
  -1  19   9    0.21    0.24
   1  19  -9    0.49    0.27
  -1  19   9    0.55    0.21
  -1  19  -9    0.83    0.22
  -1  19  10    0.10    0.21
   1  19 -10    0.01    0.25
   1  19  10   -0.11    0.20
  -1  19  10    0.22    0.20
  -1  19  10    0.29    0.19
  -1  19 -10    0.51    0.20
   1  19 -11    0.05    0.23
   1  19  11    0.23    0.18
  -1  19  11    0.32    0.18
  -1  19  11    0.24    0.18
  -1  19 -11   -0.01    0.18
   1  19 -12    0.11    0.20
  -1  19  12   -0.05    0.16
  -1  19  12    0.14    0.16
   1  19  12   -0.09    0.16
  -1  19 -12   -0.07    0.16
   1  19 -13    0.89    0.17
  -1  19  13    1.09    0.13
  -1  19 -13    0.89    0.14
  -1  20   0    0.12    0.22
  -1  20   0    0.01    0.27
   1  20   0    0.05    0.26
   1 -20   0   -0.27    0.25
  -1  20   1    0.01    0.23
  -1  20  -1    0.16    0.28
   1  20  -1   -0.06    0.26
  -1  20   1   -0.08    0.27
   1  20   1    0.13    0.25
   1 -20  -1    0.26    0.23
  -1  20  -1   -0.12    0.22
  -1  20   2    1.68    0.26
   1  20   2    1.81    0.28
   1  20  -2    1.55    0.29
  -1  20   2    1.43    0.29
  -1  20  -2    1.90    0.31
   1 -20  -2    1.80    0.26
  -1  20  -2    2.37    0.26
  -1  20   3    0.77    0.23
  -1  20  -3    0.64    0.23
   1  20  -3    0.11    0.27
  -1  20  -3    0.18    0.27
   1  20   3   -0.13    0.25
  -1  20   3    0.05    0.27
   1 -20   3    0.30    0.23
   1 -20  -3    0.22    0.22
  -1  20   4   10.01    0.54
  -1  20  -4   10.12    0.54
   1  20   4    8.61    0.55
  -1  20   4    9.18    0.56
   1  20  -4    8.68    0.57
  -1  20  -4    8.58    0.57
   1 -20  -4    9.94    0.53
  -1 -20   4   10.19    0.54
   1 -20   4    9.59    0.54
  -1 -20  -4    9.82    0.53
  -1  20   5    0.71    0.22
  -1  20   5    0.19    0.25
   1  20   5    0.58    0.24
  -1  20  -5    0.48    0.27
   1  20  -5    0.30    0.26
  -1 -20  -5    0.62    0.20
   1 -20  -5    0.81    0.21
   1 -20   5    0.74    0.21
  -1 -20   5    0.60    0.20
  -1  20  -5    1.24    0.23
  -1  20   6    0.36    0.21
  -1  20  -6    0.45    0.27
   1  20  -6    0.55    0.25
   1  20   6    0.66    0.22
  -1  20   6    0.46    0.25
   1 -20  -6    0.60    0.19
   1 -20   6    0.39    0.19
  -1 -20   6    0.34    0.19
  -1 -20  -6    0.45    0.18
  -1  20  -6    0.27    0.20
  -1  20   7   -0.25    0.20
  -1  20  -7    0.10    0.19
  -1  20  -7   -0.01    0.26
  -1  20   7    0.04    0.22
   1  20  -7    0.04    0.24
  -1 -20   7   -0.37    0.13
  -1 -20  -7    0.05    0.14
   1 -20  -7    0.11    0.15
  -1  20   8    2.92    0.27
  -1  20  -8    3.31    0.30
   1  20  -8    3.27    0.30
  -1  20  -8    3.71    0.26
  -1  20   8    3.19    0.26
   1  20  -9    0.16    0.21
  -1  20   9    0.12    0.14
  -1  20   9   -0.05    0.17
   1  20   9    0.16    0.18
  -1  20   9    0.01    0.17
  -1  20  -9   -0.04    0.17
   1  20 -10   -0.06    0.19
   1  20  10    0.20    0.16
  -1  20  10   -0.03    0.15
  -1  20  10    0.25    0.16
  -1  20 -10   -0.08    0.16
   1  20 -11    0.05    0.15
  -1  20  11    0.43    0.13
  -1  20  11    0.16    0.13
  -1  20 -11    0.22    0.12
  -1  21   0    2.41    0.23
   1  21   0    0.59    0.23
  -1  21   0    1.23    0.25
   1 -21   0    2.04    0.23
  -1 -21   0    1.18    0.23
  -1  21  -1    7.39    0.43
  -1  21   1    7.67    0.43
  -1  21   1    7.58    0.45
   1  21   1    6.81    0.44
   1 -21  -1    7.85    0.44
  -1 -21  -1    7.26    0.43
   1  21  -1    7.06    0.44
  -1  21  -1    7.00    0.45
  -1  21  -2   -0.12    0.19
  -1  21   2    0.03    0.19
   1 -21   2   -0.13    0.20
  -1 -21  -2    0.08    0.20
  -1 -21   2    0.24    0.20
   1 -21  -2   -0.06    0.20
  -1  21  -2    0.24    0.24
   1  21   2   -0.11    0.21
   1  21  -2   -0.15    0.22
  -1  21   2   -0.20    0.23
  -1  21  -3    0.17    0.18
  -1  21   3    0.13    0.18
  -1  21  -3   -0.02    0.23
   1  21  -3   -0.27    0.22
  -1  21   3    0.11    0.22
   1  21   3    0.26    0.18
   1 -21   3    0.07    0.20
  -1 -21  -3    0.06    0.19
  -1 -21   3    0.17    0.19
   1 -21  -3    0.06    0.19
  -1  21   4    2.57    0.21
  -1  21  -4    1.97    0.21
  -1  21  -4    0.93    0.25
   1  21  -4    1.02    0.23
  -1  21   4    0.98    0.22
   1 -21   4    1.27    0.20
  -1 -21   4    1.30    0.20
  -1 -21  -4    1.54    0.20
   1 -21  -4    1.61    0.20
  -1  21   5   19.89    0.99
  -1  21  -5   20.39    0.99
  -1  21   5   16.92    0.99
   1  21  -5   19.83    1.00
  -1  21  -5   20.73    1.00
  -1 -21  -5   19.37    0.98
  -1 -21   5   21.52    0.98
   1 -21   5   20.48    0.98
   1 -21  -5   18.90    0.98
  -1  21  -6    3.55    0.21
  -1  21   6    3.56    0.21
   1  21  -6    1.30    0.22
  -1  21  -6    1.30    0.24
  -1  21   6    1.26    0.20
  -1 -21  -6    1.57    0.16
   1 -21   6    2.07    0.17
   1 -21  -6    1.45    0.16
  -1 -21   6    1.99    0.17
  -1  21  -7    4.18    0.25
   1  21  -7    3.89    0.23
  -1  21   7    4.13    0.21
  -1  21  -7    4.24    0.21
  -1  21   8    0.60    0.15
  -1  21   8    0.52    0.14
   1  21   8    0.30    0.14
  -1  21  -8    0.07    0.17
   1  21  -8    0.16    0.16
  -1  21  -8    0.64    0.14
  -1  21   9    1.07    0.13
  -1  21   9    1.09    0.13
  -1  21  -9    1.06    0.13
   1  21  -9    0.95    0.14
  -1  21  -9    1.44    0.16
  -1  22   0   -0.02    0.15
  -1  22   0   -0.07    0.17
   1 -22   0    0.01    0.17
  -1 -22   0    0.09    0.16
  -1  22   1   -0.14    0.15
  -1  22  -1    0.31    0.15
  -1  22  -1    0.25    0.18
   1  22  -1    0.15    0.14
  -1  22   1    0.07    0.17
   1 -22  -1   -0.11    0.16
  -1 -22  -1   -0.06    0.16
  -1  22   2    0.27    0.15
  -1  22  -2    0.06    0.15
  -1  22   2   -0.09    0.16
  -1  22  -2    0.05    0.17
   1  22  -2    0.01    0.14
  -1 -22   2    0.03    0.16
   1 -22  -2    0.10    0.15
  -1 -22  -2    0.30    0.15
   1 -22   2    0.07    0.16
  -1  22  -3    0.21    0.14
  -1  22   3    0.60    0.15
  -1  22   3    0.12    0.13
  -1  22  -3    0.01    0.17
   1  22  -3    0.04    0.13
   1 -22  -3    0.24    0.14
  -1 -22   3    0.21    0.14
  -1 -22  -3    0.12    0.15
   1 -22   3    0.10    0.14
  -1  22  -4    0.45    0.14
  -1  22   4    0.33    0.14
  -1  22  -4    0.10    0.15
   1  22  -4    0.41    0.13
  -1 -22  -4    0.18    0.12
   1 -22   4    0.25    0.12
   1 -22  -4    0.25    0.12
  -1 -22   4    0.08    0.12
  -1  22   5    0.03    0.12
  -1  22  -5    0.04    0.12
  -1  22  -5   -0.16    0.14
  -1  22   6    0.83    0.11
  -1  22   6    0.74    0.11
  -1  22  -6    0.88    0.11
  -1  22  -6    0.68    0.12
  -2   0  -1   -0.12    0.09
  -2   0  -1   -0.01    0.18
  -2   0  -1   -0.06    0.12
   2   0  -1   -0.01    0.17
   2   0   1    0.00    0.09
  -2   0   1   -0.05    0.09
  -2   0   1    0.03    0.09
   2   0   1   -0.12    0.14
  -2   0  -1    0.02    0.13
  -2   0   2  192.63    9.33
  -2   0  -2  194.64    9.34
  -2   0  -2  194.03    9.33
  -2   0   2  198.78    9.33
   2   0   2  194.65    9.31
  -2   0  -2  193.62    9.34
  -2   0   2  206.93    9.33
   2   0   2  178.24    9.33
   2   0  -2  181.81    9.33
  -2   0   2  193.09    9.32
  -2   0  -2  201.79    9.32
   2   0   2  194.49    9.34
  -2   0  -3   -0.07    0.22
   2   0   3   -0.01    0.18
  -2   0   3   -0.04    0.28
   2   0  -3   -0.02    0.20
   2   0   3    0.04    0.20
  -2   0  -3   -0.08    0.21
  -2   0  -3   -0.01    0.21
  -2   0   3   -0.03    0.23
  -2   0  -3    0.09    0.15
  -2   0   3    0.04    0.26
  -2   0   3    0.01    0.16
   2   0   3    0.36    0.35
  -2   0  -4  689.96   33.21
   2   0  -4  672.18   33.21
  -2   0   4  694.06   33.21
  -2   0  -4  686.67   33.16
  -2   0   4  672.79   33.15
   2   0   4  698.95   33.18
  -2   0   4  714.25   33.22
  -2   0   4  726.69   33.20
   2   0   4  679.86   33.14
   2   0  -4  675.56   33.13
   2   0   4  721.82   33.25
  -2   0   4  713.96   33.13
  -2   0  -4  692.09   33.13
  -2   0  -5   -0.04    0.18
  -2   0  -5    0.57    0.36
  -2   0   5   -0.04    0.17
   2   0  -5    0.05    0.38
   2   0   5    0.19    0.38
   2   0   5   -0.07    0.28
  -2   0   5   -0.07    0.39
  -2   0   5    0.17    0.38
   2   0   5    0.15    0.13
   2   0  -5    0.11    0.14
  -2   0   5    0.36    0.36
  -2   0  -5    0.04    0.13
  -2   0   5    0.13    0.12
   2   0   6 1271.39   63.31
   2   0   6 1262.43   63.36
  -2   0   6 1327.14   63.36
   2   0   6 1382.79   63.39
  -2   0   6 1319.42   63.36
  -2   0   6 1387.99   63.35
   2   0   7    0.07    0.46
  -2   0   7   -0.10    0.46
   2   0   7    0.10    0.30
  -2   0   7   -0.03    0.45
   2   0   7    0.11    0.46
  -2   0   7    0.44    0.42
  -2   0   8   17.20    1.12
   2   0   8   15.03    0.98
   2   0   8   16.05    1.11
   2   0   8   16.38    1.15
  -2   0   8   14.80    1.09
  -2   0   8   16.14    1.07
   2   0   9    0.10    0.38
  -2   0   9   -0.33    0.54
   2   0   9   -0.29    0.57
  -2   0   9    0.32    0.54
   2   0   9    0.61    0.61
  -2   0   9    0.60    0.67
  -2   0   9    0.89    0.52
  -2   0  10  121.33    6.30
   2   0  10  118.31    6.17
   2   0  10  120.10    6.31
  -2   0  10  131.09    6.39
   2   0  10  131.81    6.34
  -2   0  10  123.04    6.29
  -2   0  10  127.27    6.25
   2   0  11   -0.08    0.41
   2   0  11    0.59    0.64
  -2   0  11   -0.19    0.59
  -2   0  11   -0.52    0.61
  -2   0  11    0.88    0.74
   2   0  11   -0.39    0.75
  -2   0  11   -0.49    0.58
  -2   0  12   54.60    3.03
  -2   0  12   53.60    3.09
   2   0  12   55.65    3.12
  -2   0  12   54.87    3.19
  -2   0  12   53.49    3.10
   2   0  12   54.21    3.12
   2   0  12   54.61    2.89
   2   0  13   -0.24    0.78
  -2   0  13   -1.01    0.89
   2   0  13   -0.17    0.67
   2   0  13   -0.04    0.37
  -2   0  13    0.42    0.69
   2   0  14    8.77    0.55
  -2   0  14    6.80    0.87
   2   0  14    9.54    1.12
  -2   0  14    6.68    1.04
   2   0  14    8.96    0.52
  -2   0  14    8.37    0.52
   2   0  14    9.18    0.55
   2   0  14    9.41    0.55
   2   0  14    9.41    0.54
   2   0  14    8.01    1.11
  -2   0  14    7.40    1.13
   2   0  14    8.85    0.53
   2   0  15   -0.05    0.29
  -2   0  15   -0.05    0.29
   2   0  15   -0.13    0.30
  -2   0  15    0.22    0.27
   2   0  15    0.18    0.36
   2   0  15    0.05    0.27
   2   0  15   -0.29    0.85
  -2   0  15    0.86    0.93
  -2   0  16   53.71    2.69
  -2   0  16   57.23    2.68
   2   0  16   52.67    2.68
   2   0  16   55.05    2.69
   2   0  16   56.03    3.33
  -2   0  16   59.70    3.44
   2   0  16   53.27    2.70
   2   0  17    0.33    0.28
  -2   0  17    0.03    0.32
   2   0  17   -0.02    0.29
  -2   0  17   -0.07    0.30
  -2   0  17    0.80    0.89
   2   0  17   -0.21    0.85
  -2   0  17   -0.13    0.33
   2   0  17    0.10    0.29
   2   0  17    0.14    0.35
  -2   0  18    2.09    0.38
   2   0  18    2.41    0.38
   2   0  18    2.26    0.34
  -2   0  18    2.70    0.33
  -2   0  18    2.57    0.37
  -2   0  18    2.94    1.08
   2   0  18    2.74    0.95
   2   0  18    2.18    0.31
   2   0  18    1.94    0.31
  -2   0  18    2.24    0.35
   2   0  19   -0.16    0.28
  -2   0  19    0.22    0.30
   2   0  19   -0.07    0.31
  -2   0  19   -0.12    0.32
  -2   0  19    0.04    0.31
   2   0  19    0.37    0.24
   2   0  19   -0.06    0.25
  -2   0  19   -0.39    0.35
   2   0  19   -0.21    0.34
   2   0  20    7.56    0.39
  -2   0  20    7.19    0.40
  -2   0  20    7.01    0.32
   2   0  20    8.20    0.37
  -2   0  20    7.97    0.39
   2   0  20    7.70    0.34
  -2   0  20    7.77    0.37
  -2   0  20    7.93    0.36
  -2   0  21    0.12    0.26
  -2   0  21   -0.03    0.27
   2   0  21   -0.31    0.28
  -2   0  21    0.03    0.28
  -2   0  21   -0.24    0.29
   2   0  21    0.06    0.28
  -2   0  22   -0.14    0.22
  -2   0  22    0.02    0.24
   2   0  22   -0.34    0.25
   2   0  22   -0.27    0.25
  -2   0  22    0.05    0.25
  -2   0  22    0.07    0.25
   2   0  23    0.25    0.20
  -2   0  23   -0.07    0.20
  -2   0  23   -0.10    0.21
  -2   0  23    0.01    0.20
   2   0  23   -0.34    0.21
  -2   0  24    0.95    0.16
  -2   0  24    1.22    0.16
   2   0  24    0.85    0.17
  -2   1   0   -0.18    0.22
   2   1   0   -0.29    0.16
   2   1  -1  706.50   33.82
   2  -1   1  673.28   33.81
  -2   1  -1  720.26   33.80
  -2   1  -1  713.14   33.81
  -2   1  -1  688.14   33.86
   2  -1  -1  671.77   33.85
  -2  -1   1  716.80   33.81
   2  -1  -1  829.99   33.83
  -2  -1  -1  698.24   33.82
  -2  -1  -1  688.80   33.81
   2   1  -1  715.53   33.82
   2  -1   1  694.28   33.82
  -2   1   1  696.39   33.83
   2   1   1  673.07   33.83
   2   1  -2    0.04    0.15
   2  -1   2   -0.22    0.20
  -2   1   2   -0.06    0.17
  -2   1  -2   -0.14    0.17
   2  -1   2   -0.13    0.23
   2  -1  -2   -0.01    0.22
  -2   1   2    0.03    0.26
  -2  -1   2    0.14    0.21
  -2   1  -2    0.22    0.18
  -2   1  -2   -0.22    0.28
   2  -1   2    0.04    0.16
   2  -1   2    0.14    0.21
  -2  -1  -2   -0.12    0.14
  -2  -1  -2    0.17    0.19
   2   1   2   -0.10    0.18
   2   1  -2    0.01    0.18
  -2  -1   2    0.05    0.16
  -2  -1  -2    0.12    0.16
  -2   1   2    0.07    0.23
   2   1   2    0.05    0.16
  -2   1   3    0.84    0.28
   2   1   3    0.16    0.13
   2  -1   3    0.23    0.26
  -2   1  -3    0.60    0.27
   2   1   3    0.27    0.31
   2  -1  -3    0.16    0.26
  -2   1  -3    0.61    0.29
  -2   1   3    0.35    0.28
  -2  -1   3    0.10    0.29
   2  -1   3    0.80    0.26
  -2   1  -3    0.67    0.27
   2  -1   3    0.96    0.34
  -2  -1  -3    0.65    0.23
  -2  -1  -3    0.75    0.28
   2  -1   3    0.81    0.34
  -2   1   3    0.56    0.30
   2   1   3    0.82    0.22
   2   1  -3    0.31    0.20
  -2  -1  -3    0.64    0.17
  -2  -1   3    0.58    0.19
  -2   1   3    0.06    0.33
  -2  -1   3    0.53    0.32
   2   1   4   95.98    8.88
   2  -1   4  151.39    8.91
   2   1   4  146.66    8.85
  -2  -1   4  181.61    8.93
   2  -1  -4  268.88    8.92
   2  -1   4  275.66    8.92
   2   1  -4  120.43    8.89
   2  -1  -4  198.59    8.94
  -2   1  -4  125.80    8.89
  -2   1  -4  256.24    8.92
  -2  -1  -4  206.46    8.94
  -2   1   4  258.86    8.92
  -2   1   4  251.71    8.97
   2   1   4  286.00    8.89
  -2  -1   4  271.07    8.88
   2   1  -4  289.91    8.89
  -2  -1  -4  265.21    9.01
  -2  -1  -4  270.97    8.87
  -2   1   4  276.95    8.99
  -2  -1   4  301.26    8.99
   2  -1   4  182.31    8.95
   2  -1   4  258.63    8.93
   2  -1  -4  256.77    8.92
   2  -1   5  301.85   15.47
   2  -1   5  339.40   15.58
   2  -1  -5  302.62   15.46
   2   1   5  333.77   15.48
   2  -1   5  327.53   15.54
   2   1   5  338.21   15.57
  -2   1  -5  344.69   15.56
  -2   1   5  345.13   15.55
   2  -1  -5  316.82   15.56
  -2   1   5  318.21   15.55
  -2   1  -5  329.99   15.47
  -2   1  -5  335.84   15.56
   2   1  -5  336.46   15.56
  -2  -1  -5  326.61   15.56
  -2   1   5  324.14   15.46
  -2  -1   5  330.03   15.55
  -2  -1   5  320.17   15.44
  -2  -1  -5  322.26   15.44
  -2  -1  -5  319.20   15.44
  -2  -1   5  319.61   15.44
  -2   1   5  311.42   15.44
  -2   1  -5  309.10   15.45
  -2  -1  -5  312.32   15.56
  -2   1   5  338.74   15.55
  -2  -1   5  349.98   15.55
   2  -1  -6   44.31    1.91
   2  -1   6   33.33    2.08
   2  -1   6   45.31    1.92
  -2   1   6   11.25    1.96
   2   1   6   16.01    2.01
  -2  -1   6    7.67    1.95
   2  -1   6   27.49    2.01
   2   1   6   26.23    1.95
  -2  -1  -6   45.89    1.94
  -2  -1   6   34.24    2.07
  -2   1   6   43.10    2.10
  -2  -1   6   42.24    1.91
  -2  -1   6   43.67    1.92
  -2  -1   6   40.73    1.90
  -2  -1  -6   40.16    1.90
  -2   1   6   49.93    2.12
  -2  -1   6   51.04    2.11
  -2   1  -6   46.36    1.91
  -2   1   6   47.12    1.91
   2  -1   7  124.73    6.56
   2   1   7  125.66    6.49
  -2  -1   7  136.47    6.62
  -2   1   7  130.44    6.59
   2   1   7  129.19    6.60
   2  -1   7  137.63    6.63
  -2  -1   7  133.62    6.60
  -2   1   7  140.70    6.61
  -2   1   7  138.05    6.59
  -2  -1   7  143.50    6.59
  -2  -1   8    0.70    0.50
   2   1   8    1.40    0.54
   2   1   8    1.97    0.34
   2  -1   8    2.24    0.47
  -2   1   8    0.76    0.49
   2  -1   8    2.05    0.60
  -2   1   8    3.84    0.57
  -2  -1   8    3.97    0.59
  -2   1   8    3.70    0.57
  -2  -1   8    3.40    0.58
  -2   1   9   -0.38    0.55
   2   1   9    0.05    0.30
   2   1   9    0.10    0.58
   2  -1   9    1.12    0.49
  -2  -1   9    0.15    0.57
  -2   1   9   -0.12    0.57
  -2  -1   9    0.65    0.58
   2  -1   9   -0.05    0.68
  -2  -1   9    0.61    0.68
  -2   1   9   -0.05    0.52
  -2  -1   9   -0.23    0.50
  -2   1  10    6.68    0.91
   2   1  10   11.34    0.77
   2  -1  10   10.36    0.87
   2   1  10    7.20    0.94
  -2  -1  10    3.31    0.87
  -2  -1  10   11.30    1.12
   2  -1  10   13.72    1.10
  -2   1  10   19.74    1.10
  -2  -1  10   17.12    1.07
  -2   1  10   19.69    1.11
  -2  -1  11    5.17    0.82
   2   1  11    7.14    0.87
   2  -1  11    5.87    0.65
   2   1  11    5.07    0.52
  -2   1  11    5.53    0.82
   2  -1  11    5.66    0.86
  -2  -1  11    5.46    0.91
  -2  -1  11    8.38    0.86
  -2   1  11    6.53    0.82
   2   1  12   -0.15    0.65
  -2   1  12   -0.15    0.62
   2  -1  12    0.55    0.44
  -2  -1  12    0.45    0.64
   2   1  12    0.31    0.28
  -2   1  12    0.12    0.68
  -2  -1  12    1.27    0.65
  -2  -1  12   -0.25    0.78
   2  -1  12    0.88    0.77
  -2  -1  13    9.08    1.05
  -2   1  13    9.28    1.08
   2   1  13    9.06    1.08
   2  -1  13    7.70    0.80
   2  -1  13   10.80    1.07
  -2  -1  13    9.06    1.01
   2  -1  13    9.92    1.15
  -2  -1  13    7.78    1.20
  -2   1  13    9.21    1.04
   2  -1  14    2.14    0.88
  -2  -1  14   -0.10    0.91
   2   1  14    0.01    0.27
   2  -1  14    0.11    0.32
  -2   1  14   -0.46    0.32
   2  -1  14    0.38    0.48
  -2  -1  14   -0.09    0.73
  -2   1  14   -0.28    0.67
  -2  -1  14    0.68    0.61
  -2   1  14    0.12    0.44
   2  -1  14    0.09    0.65
  -2  -1  14    0.89    0.65
   2   1  14   -0.09    0.71
   2  -1  14   -0.01    0.24
  -2  -1  14    0.20    0.24
   2  -1  14    0.12    0.23
  -2   1  14    0.15    0.24
   2   1  14   -0.09    0.23
   2   1  14    0.18    0.26
   2   1  14   -0.15    0.27
   2  -1  14    0.71    0.28
   2   1  14   -0.18    0.24
   2  -1  14    0.34    0.25
  -2  -1  15   19.90    1.56
  -2   1  15   21.69    1.12
  -2  -1  15   22.48    1.12
  -2  -1  15   22.57    1.14
   2   1  15   21.81    1.14
   2   1  15   21.38    1.14
   2  -1  15   21.09    1.15
   2  -1  15   22.55    1.13
   2   1  15   21.12    1.15
   2   1  15   21.35    1.12
   2  -1  15   21.98    1.13
   2  -1  15   24.28    1.79
  -2  -1  15   21.26    1.80
   2  -1  16    6.58    1.07
  -2  -1  16    3.93    1.07
   2  -1  16    4.80    0.36
   2   1  16    1.92    0.30
   2  -1  16    1.73    0.39
   2   1  16    2.44    0.38
  -2  -1  16    5.33    0.37
  -2  -1  16    3.68    0.36
  -2   1  16    5.42    0.36
   2   1  16    2.95    0.41
   2  -1  16    2.24    0.36
   2   1  16    2.30    0.32
   2  -1  17    0.79    0.31
   2   1  17    0.76    0.26
   2   1  17    1.19    0.29
  -2  -1  17    0.70    0.33
   2  -1  17    0.20    0.30
  -2   1  17    1.24    0.31
  -2  -1  17    0.94    0.32
   2  -1  17    1.16    0.33
  -2  -1  17    0.93    0.31
  -2  -1  17    1.48    0.95
   2  -1  17    1.05    0.92
   2   1  17    0.55    0.33
  -2   1  17    0.94    0.33
   2  -1  17    0.82    0.36
   2  -1  18    0.78    0.29
   2   1  18    0.36    0.24
   2   1  18    0.56    0.24
  -2  -1  18    1.06    0.34
   2  -1  18    0.54    0.31
  -2  -1  18    1.31    0.30
  -2   1  18    0.59    0.31
   2   1  18    0.29    0.27
   2  -1  18    0.10    0.30
  -2  -1  18    0.53    0.33
  -2   1  18    0.97    0.31
  -2  -1  18    2.14    1.01
   2  -1  18    1.27    0.88
   2   1  18    0.56    0.34
  -2  -1  18    0.97    0.36
   2  -1  18    0.71    0.37
  -2   1  18    0.10    0.33
  -2  -1  19   18.07    0.98
   2  -1  19   18.86    0.95
  -2   1  19   17.86    0.93
   2  -1  19   18.60    0.94
  -2  -1  19   17.92    0.95
  -2   1  19   17.96    0.95
   2  -1  19   18.03    0.95
  -2  -1  19   19.28    0.96
  -2   1  19   18.22    0.96
   2   1  19   18.89    0.94
  -2   1  19   18.88    0.97
   2   1  19   19.54    0.97
   2  -1  19   18.97    0.98
  -2  -1  19   18.17    0.96
   2  -1  19   18.71    0.96
  -2  -1  20    0.58    0.28
   2  -1  20    0.84    0.25
   2  -1  20    0.38    0.25
  -2   1  20   -0.03    0.12
   2  -1  20    1.05    0.29
  -2  -1  20    0.82    0.30
   2   1  20    1.09    0.26
  -2   1  20    0.86    0.28
  -2  -1  20    1.83    0.32
  -2   1  20    1.66    0.29
  -2  -1  20    0.84    0.30
   2  -1  20    1.65    0.32
   2   1  20    0.59    0.31
  -2   1  20    0.75    0.31
  -2  -1  20    0.79    0.32
   2  -1  20    0.89    0.35
  -2  -1  21    2.12    0.26
  -2   1  21    1.65    0.28
  -2  -1  21    1.56    0.28
  -2  -1  21    2.12    0.31
   2  -1  21    1.82    0.30
  -2   1  21    1.50    0.30
  -2  -1  21    1.65    0.30
  -2  -1  21    1.72    0.32
   2   1  21    1.59    0.29
   2  -1  21    1.55    0.31
  -2   1  21    1.83    0.29
  -2   1  22    0.03    0.20
  -2  -1  22   -0.14    0.23
   2   1  22    0.13    0.22
  -2  -1  22   -0.13    0.26
   2  -1  22    0.18    0.26
  -2   1  22   -0.02    0.23
   2  -1  22   -0.01    0.25
  -2  -1  22    0.02    0.24
  -2  -1  22   -0.07    0.25
  -2   1  22   -0.13    0.24
  -2  -1  23    2.35    0.24
   2  -1  23    2.29    0.25
  -2  -1  23    2.16    0.24
  -2   1  23    1.91    0.24
   2  -1  23    2.16    0.24
  -2  -1  23    1.68    0.24
   2  -1  24    0.00    0.12
  -2   1  24    0.09    0.16
  -2  -1  24    0.11    0.15
  -2  -1  24    0.04    0.11
  -2  -1  24    0.02    0.15
   2  -1  24   -0.02    0.16
   2   2   0    0.92    0.22
  -2   2   0    0.79    0.32
  -2   2  -1    0.02    0.35
   2  -2  -1   -0.08    0.31
  -2  -2   1   -0.06    0.24
   2  -2   1    0.18    0.14
   2   2   1   -0.04    0.14
   2  -2   1   -0.07    0.11
  -2   2   1    0.00    0.09
   2   2   1    0.18    0.17
   2  -2   1    0.05    0.16
  -2  -2  -1    0.04    0.16
  -2  -2  -1    0.14    0.19
   2   2  -1    0.09    0.21
  -2   2  -1   -0.02    0.16
   2  -2  -1    0.14    0.18
  -2   2   1   -0.05    0.32
  -2  -2   2 1220.39   58.75
   2  -2   2 1235.03   58.75
   2   2   2 1231.09   58.75
  -2  -2  -2 1223.33   58.75
   2   2   2 1265.66   58.76
   2   2  -2 1232.34   58.75
  -2  -2  -2 1248.14   58.75
  -2   2  -2 1260.11   58.75
  -2   2  -2 1205.37   58.79
   2  -2  -2 1126.42   58.80
  -2   2  -2 1238.83   58.76
   2  -2   2 1152.62   58.80
  -2  -2   2 1244.33   58.76
  -2   2   2 1220.37   58.79
   2  -2   2 1210.15   58.74
   2   2   2 1190.59   58.74
  -2   2   2 1267.33   58.73
   2  -2   2 1234.17   58.74
  -2   2   2 1219.89   58.80
   2  -2  -2 1238.94   58.75
   2  -2   2 1224.94   58.75
   2   2  -3   46.75    1.68
  -2   2  -3   47.28    1.72
   2   2   3   45.66    1.68
  -2  -2  -3   41.84    1.66
   2  -2   3   42.58    1.74
  -2  -2   3   43.21    1.67
   2   2   3   44.49    1.75
  -2  -2  -3   44.77    1.72
  -2   2   3   41.79    1.73
   2  -2  -3   41.54    1.75
  -2  -2   3   18.86    1.66
  -2  -2  -3   41.87    1.72
  -2   2  -3   42.82    1.74
   2  -2   3   41.34    1.75
  -2   2  -3   16.34    1.65
   2   2   3   33.39    1.68
   2  -2   3   32.54    1.68
  -2   2   3   43.94    1.77
   2  -2   3   43.29    1.66
   2  -2  -3   42.83    1.66
   2   2  -4  347.60   16.67
  -2  -2  -4  348.68   16.72
   2   2   4  353.62   16.67
  -2  -2   4  339.00   16.66
  -2   2  -4  340.63   16.72
  -2  -2  -4  347.00   16.66
   2   2  -4  342.47   16.72
  -2  -2   4  346.02   16.73
   2  -2  -4  321.50   16.70
  -2  -2  -4  358.34   16.74
  -2   2   4  348.96   16.70
  -2   2  -4  344.39   16.72
  -2   2  -4  349.31   16.70
   2  -2  -4  346.79   16.73
   2  -2   4  327.15   16.71
   2   2   4  337.25   16.72
   2  -2   4  348.42   16.73
   2  -2   4  350.20   16.74
   2   2   4  338.48   16.73
  -2   2   4  354.32   16.70
   2  -2   4  335.19   16.71
  -2   2   4  347.12   16.74
   2  -2   4  372.64   16.67
  -2  -2   4  341.14   16.67
   2  -2  -4  366.13   16.66
  -2  -2  -4  348.97   16.66
  -2  -2  -5    3.69    0.46
  -2   2  -5    3.73    0.46
  -2  -2  -5    3.95    0.27
   2   2   5    4.25    0.31
   2   2  -5    4.07    0.32
   2  -2  -5    4.22    0.39
  -2   2  -5    4.14    0.37
  -2  -2   5    3.13    0.47
   2  -2   5    3.98    0.38
  -2   2   5    4.01    0.34
   2   2   5    2.52    0.47
   2  -2   5    2.25    0.48
  -2   2   5    1.27    0.38
   2   2   5    2.33    0.23
   2   2   5    1.23    0.44
   2  -2   5    2.37    0.45
   2  -2   5    0.81    0.43
  -2   2   5    3.60    0.51
  -2  -2   5    3.35    0.28
  -2  -2  -5    3.72    0.28
   2   2  -6    0.10    0.20
   2   2   6    0.38    0.18
  -2  -2   6   -0.21    0.43
   2  -2  -6    0.16    0.26
   2  -2   6    0.13    0.23
  -2  -2   6    0.09    0.20
   2  -2   6    0.06    0.44
   2   2   6    0.82    0.45
  -2   2   6    0.16    0.43
   2   2   6    0.21    0.17
   2  -2   6   -0.12    0.42
   2  -2   6    0.73    0.41
   2   2   6    1.12    0.46
   2  -2  -6    0.05    0.28
  -2   2   6    0.18    0.46
   2  -2   6    0.02    0.24
  -2  -2  -6    0.39    0.16
  -2  -2   6    0.33    0.16
  -2   2  -7    0.04    0.14
  -2   2   7    0.03    0.14
  -2   2  -7    0.07    0.15
  -2   2   7    0.37    0.12
  -2  -2   7    0.14    0.17
  -2  -2   7    0.18    0.41
  -2  -2  -7    0.13    0.19
   2  -2   7   -0.15    0.52
   2   2   7    0.19    0.47
  -2   2   7    0.27    0.42
   2  -2   7    0.35    0.46
   2   2   7    0.11    0.19
   2   2   7    0.30    0.45
  -2  -2   7   -0.22    0.50
   2  -2   7   -0.04    0.46
   2  -2  -7    0.13    0.23
   2  -2   7   -0.06    0.19
  -2   2   7    0.49    0.46
  -2  -2  -7    0.15    0.12
  -2  -2   7    0.09    0.12
  -2  -2   8   90.51    4.59
   2  -2   8   85.50    4.58
  -2   2   8   92.66    4.59
   2   2   8   85.88    4.60
   2   2   8   89.99    4.41
   2  -2   8   85.98    4.57
  -2  -2   8   88.87    4.60
   2   2   8   94.48    4.63
   2  -2   8   93.07    4.61
  -2   2   8   93.54    4.59
  -2   2   9    0.53    0.58
  -2  -2   9    0.67    0.55
   2  -2   9    0.60    0.60
   2   2   9    0.90    0.64
  -2  -2   9    1.85    0.73
  -2   2   9    0.33    0.70
   2   2   9   -0.50    0.56
   2  -2   9    0.63    0.58
   2   2   9    0.68    0.25
  -2   2   9    0.61    0.51
   2  -2   9    0.71    0.51
  -2  -2   9    0.10    0.56
  -2  -2  10   74.65    3.86
  -2   2  10   71.89    3.85
   2  -2  10   76.78    3.88
  -2  -2  10   76.74    3.89
   2  -2  10   69.16    3.79
   2   2  10   67.60    3.61
   2   2  10   75.03    3.89
   2  -2  10   74.50    3.89
  -2   2  10   71.94    3.92
  -2  -2  10   79.13    3.97
   2   2  10   72.57    3.88
  -2   2  10   75.00    3.85
  -2   2  11    0.72    0.65
  -2  -2  11   -0.19    0.57
   2  -2  11    0.13    0.66
   2   2  11   -1.10    0.74
  -2  -2  11   -0.07    0.78
  -2   2  11    0.14    0.69
   2  -2  11   -0.07    0.62
   2  -2  11    0.58    0.52
  -2   2  11   -0.44    0.58
  -2  -2  11   -0.46    0.61
   2   2  11    0.53    0.62
   2   2  11    0.14    0.22
  -2  -2  12   80.45    4.84
   2  -2  12   97.08    4.92
  -2   2  12  103.06    5.02
   2   2  12   96.25    4.92
  -2  -2  12   91.14    4.96
  -2   2  12   89.96    4.87
  -2  -2  12   87.02    4.88
   2  -2  12   92.61    4.77
   2  -2  12   92.06    4.89
   2   2  12   92.01    4.90
  -2   2  12   92.99    4.83
   2   2  13    0.93    0.67
  -2   2  13    1.48    0.76
   2  -2  13    0.72    0.53
   2  -2  13   -0.25    0.71
  -2  -2  13    0.85    0.73
  -2  -2  13    0.40    0.63
   2  -2  13    2.03    0.72
  -2  -2  13    1.28    0.88
  -2   2  13    0.81    0.82
   2  -2  13    1.06    0.77
   2   2  13    1.12    0.82
  -2   2  13    2.41    0.72
  -2   2  14   17.84    0.93
  -2  -2  14   17.97    0.93
   2  -2  14   17.60    0.93
  -2   2  14   17.07    1.57
   2  -2  14   15.56    1.49
  -2  -2  14   18.21    1.64
   2   2  14   20.30    1.54
  -2   2  14   16.93    0.94
   2   2  14   19.55    0.94
   2   2  14   17.33    0.92
  -2  -2  14   17.04    1.52
   2  -2  14   15.04    1.26
  -2  -2  14   15.22    1.40
   2   2  14   15.32    1.47
  -2   2  14   16.30    1.46
   2  -2  14   14.81    1.45
  -2   2  14   18.31    1.47
   2   2  14   17.67    0.94
   2   2  14   18.47    0.94
   2  -2  14   18.19    0.94
   2   2  14   18.17    0.94
   2  -2  14   18.55    0.94
  -2  -2  14   14.56    1.40
   2  -2  14   16.63    1.41
   2   2  15    1.14    0.31
  -2   2  15    1.42    0.37
   2  -2  15    1.20    0.57
  -2  -2  15    0.76    0.69
  -2   2  15    2.70    0.94
  -2  -2  15    1.28    0.29
  -2   2  15    0.99    0.29
  -2  -2  15    2.06    0.30
   2  -2  15    1.47    0.28
   2   2  15    1.03    0.29
  -2   2  15    2.21    1.02
  -2  -2  15    1.17    0.92
   2  -2  15    1.15    0.84
   2   2  15    2.64    0.96
  -2   2  15    1.68    0.28
   2   2  15    0.65    0.30
   2   2  15    1.01    0.32
   2  -2  15    0.57    0.33
   2  -2  15    1.61    0.34
   2   2  15    1.05    0.28
   2   2  16    3.17    0.41
  -2  -2  16    2.69    0.73
  -2  -2  16    3.53    0.39
  -2   2  16    3.70    0.35
  -2   2  16    3.90    0.38
  -2  -2  16    3.84    0.38
   2  -2  16    4.19    0.43
   2   2  16    3.61    0.38
   2   2  16    3.41    0.43
  -2  -2  16    3.68    0.39
   2   2  16    4.13    0.34
   2  -2  16    3.66    0.38
  -2  -2  16    4.24    1.12
   2  -2  16    3.35    0.96
  -2   2  16    4.31    1.04
   2   2  16    3.70    1.00
   2   2  16    4.09    0.37
   2  -2  16    4.24    0.38
   2   2  17   -0.09    0.39
   2  -2  17    0.05    0.31
  -2  -2  17   -0.03    0.33
   2  -2  17    0.53    0.30
   2   2  17   -0.02    0.27
  -2   2  17   -0.20    0.29
  -2  -2  17    0.12    0.29
  -2  -2  17    0.12    0.30
  -2   2  17    0.29    0.31
   2   2  17    0.24    0.29
   2  -2  17    0.03    0.31
  -2   2  17    0.34    0.90
   2  -2  17    0.21    0.84
   2   2  17    0.31    0.84
  -2  -2  17   -1.35    0.99
   2  -2  17   -0.04    0.34
   2   2  17   -0.14    0.32
  -2   2  17   -0.07    0.32
   2  -2  18   -0.14    0.29
  -2  -2  18    0.02    0.31
   2  -2  18    0.11    0.29
  -2   2  18    0.02    0.30
   2   2  18    0.03    0.26
  -2   2  18    0.30    0.29
  -2   2  18   -0.20    0.31
  -2  -2  18    0.38    0.33
   2  -2  18    0.30    0.32
  -2  -2  18    0.29    0.29
   2   2  18    0.07    0.30
   2   2  18   -0.31    0.84
   2  -2  18    0.83    0.85
  -2  -2  18    1.76    0.91
  -2   2  18    0.66    0.89
   2  -2  18   -0.09    0.36
   2   2  18    0.19    0.29
  -2   2  18    0.05    0.30
  -2  -2  18    0.14    0.33
  -2  -2  19    0.15    0.31
   2   2  19    0.01    0.29
  -2   2  19    0.18    0.31
   2  -2  19   -0.15    0.30
  -2  -2  19   -0.12    0.32
   2  -2  19    0.01    0.35
   2   2  19    0.24    0.30
  -2  -2  19   -0.20    0.36
  -2   2  19   -0.16    0.29
  -2   2  19    0.43    0.30
   2  -2  19    0.10    0.28
  -2   2  19    0.16    0.29
   2  -2  19    0.07    0.30
   2   2  19   -0.12    0.25
  -2  -2  19   -0.05    0.30
   2   2  20   15.87    0.86
  -2  -2  20   16.35    0.90
  -2   2  20   15.71    0.88
  -2   2  20   17.06    0.88
  -2  -2  20   16.51    0.89
   2  -2  20   15.93    0.88
   2  -2  20   15.58    0.88
  -2  -2  20   16.40    0.89
   2  -2  20   17.48    0.89
  -2  -2  20   17.26    0.90
  -2   2  20   17.14    0.90
   2   2  20   17.11    0.89
   2   2  20   16.49    0.88
  -2   2  20   16.55    0.89
   2  -2  20   17.90    0.92
  -2  -2  20   16.55    0.92
   2  -2  21    0.38    0.21
  -2  -2  21   -0.07    0.25
   2  -2  21   -0.06    0.23
  -2   2  21    0.22    0.23
  -2  -2  21    0.01    0.27
  -2   2  21    0.09    0.26
  -2   2  21    0.56    0.26
  -2  -2  21    0.45    0.28
   2  -2  21   -0.44    0.28
   2   2  21    0.01    0.27
  -2  -2  21    0.24    0.27
  -2  -2  21   -0.27    0.30
  -2   2  21    0.43    0.24
   2  -2  21   -0.35    0.31
   2   2  21    0.14    0.25
  -2   2  22    0.18    0.19
  -2  -2  22    0.21    0.26
   2  -2  22   -0.04    0.27
   2   2  22    0.07    0.11
  -2   2  22   -0.08    0.23
   2  -2  22    0.19    0.24
  -2   2  22    0.10    0.24
  -2  -2  22    0.16    0.26
   2   2  22   -0.13    0.24
  -2  -2  22    0.05    0.24
   2  -2  23   -0.03    0.22
  -2  -2  23   -0.19    0.22
   2  -2  23    0.25    0.20
   2   2  23    0.22    0.20
  -2  -2  23    0.02    0.21
  -2  -2  23   -0.09    0.19
  -2   2  23    0.22    0.19
  -2   2  23    0.28    0.19
  -2  -2  24   -0.06    0.13
   2  -2  24    0.09    0.13
  -2   2  24    0.19    0.14
  -2  -2  24   -0.04    0.15
  -2   2  24    0.50    0.14
  -2  -2  24    0.39    0.14
   2  -2  24    0.01    0.15
   2   2  24   -0.03    0.14
   2   3   0   -0.35    0.30
  -2   3   0   -0.92    0.45
   2  -3  -1 3182.02  159.36
  -2   3  -1 3322.90  159.34
  -2  -3  -1 3298.23  159.30
   2  -3  -1 3321.92  159.29
   2  -3   1 3425.59  159.30
   2  -3  -1 3325.70  159.22
  -2   3   1 3272.97  159.34
   2  -3   1 3382.33  159.25
   2   3  -1 3331.20  159.29
  -2  -3  -1 3298.30  159.29
   2   3   1 3346.22  159.24
  -2  -3  -2   11.14    0.58
   2   3  -2   12.12    0.59
   2  -3   2   11.40    0.56
   2   3   2   10.94    0.60
  -2  -3   2   10.21    0.57
  -2  -3  -2   10.52    0.52
   2   3   2   11.93    0.57
  -2   3  -2   10.70    0.52
  -2   3   2   11.17    0.70
   2  -3  -2   11.27    0.74
   2  -3   2   10.66    0.72
  -2  -3   2    4.68    0.64
  -2   3  -2   11.70    0.70
  -2  -3   2   10.50    0.58
   2  -3  -2   11.08    0.57
  -2  -3  -2   10.25    0.58
   2  -3   2   11.21    0.57
  -2  -3  -2    6.79    0.41
  -2   3   2    9.97    0.82
   2   3   2   10.30    0.52
   2  -3   2    9.55    0.52
  -2  -3   3 2137.39  102.70
  -2  -3  -3 2174.43  102.70
   2   3   3 2193.70  102.70
   2   3  -3 2169.79  102.70
   2   3   3 2211.52  102.72
  -2   3  -3 2243.08  102.70
   2  -3   3 2081.49  102.71
  -2  -3  -3 2199.31  102.70
   2  -3   3 2004.94  102.76
  -2   3  -3 2117.94  102.72
  -2  -3   3 2138.22  102.72
  -2   3   3 2187.60  102.74
  -2   3  -3 2207.81  102.74
   2   3  -3 2147.30  102.72
   2  -3  -3 2039.45  102.76
   2  -3   3 2148.74  102.69
   2  -3  -3 2169.28  102.69
  -2  -3  -3 2201.46  102.70
  -2  -3   3 2177.11  102.70
   2  -3  -3 2095.03  102.68
   2  -3   3 2133.58  102.69
  -2  -3  -3 1952.98  102.71
  -2   3   3 2143.33  102.68
  -2   3   3 2192.75  102.78
   2  -3   3 2174.77  102.69
   2   3   3 2111.24  102.69
  -2   3  -4   27.89    1.10
   2   3  -4   27.59    1.06
  -2  -3  -4   25.54    1.04
   2   3   4   27.06    1.05
  -2  -3   4   26.50    1.04
  -2  -3  -4   27.15    1.11
  -2   3  -4   26.55    1.12
   2  -3  -4   27.67    1.15
   2  -3  -4   23.43    1.15
  -2  -3  -4   27.09    1.16
  -2   3   4   25.71    1.10
   2  -3   4   22.91    1.15
  -2   3  -4   12.31    1.06
  -2  -3   4   12.44    1.07
   2   3  -4   13.21    1.07
   2  -3   4   25.93    1.03
  -2  -3   4   24.53    1.04
  -2  -3  -4   24.49    1.04
   2  -3  -4   26.54    1.03
  -2   3   4    9.83    0.99
  -2  -3  -4    7.42    1.00
  -2   3   4   27.24    1.23
   2  -3   4   20.01    1.06
   2   3   4   20.63    1.07
   2   3   5  266.07   13.18
   2   3  -5  274.81   13.18
  -2   3  -5  262.51   13.24
  -2  -3  -5  267.47   13.24
   2  -3  -5  263.82   13.24
   2  -3   5  252.62   13.24
  -2  -3   5  291.24   13.28
  -2  -3  -5  265.94   13.17
   2  -3   5  275.39   13.17
   2  -3  -5  281.78   13.17
  -2  -3   5  266.69   13.18
   2  -3   5  292.27   13.25
  -2   3   5  296.14   13.24
   2  -3   5  273.72   13.28
  -2   3   5  287.61   13.30
   2   3   5  272.07   13.24
   2  -3   5  274.71   13.25
  -2   3   6    7.04    0.42
  -2   3  -6    5.84    0.42
   2   3  -6    7.49    0.46
   2   3   6    7.34    0.45
  -2  -3   6    4.19    0.58
  -2  -3   6    6.03    0.47
   2  -3  -6    6.92    0.54
  -2  -3  -6    5.70    0.49
   2  -3   6    5.12    0.50
  -2  -3  -6    6.29    0.43
  -2  -3   6    6.23    0.41
   2  -3   6    7.50    0.44
   2  -3  -6    6.81    0.44
   2  -3   6    3.76    0.58
   2  -3   6    1.43    0.50
  -2   3   6    2.44    0.53
  -2   3   6    6.34    0.66
   2  -3   6    4.99    0.61
   2   3   6    4.13    0.59
   2  -3   7    0.75    0.50
   2   3   7    0.56    0.49
  -2   3   7    1.40    0.52
  -2  -3   7    0.34    0.50
   2  -3   7    0.87    0.27
  -2  -3  -7    0.38    0.29
   2  -3  -7    0.59    0.31
  -2  -3   7    1.07    0.26
  -2  -3   7    1.45    0.21
  -2  -3  -7    1.07    0.22
   2  -3   7    1.16    0.51
   2  -3   7    1.07    0.47
  -2   3   7    1.32    0.41
   2   3   7    0.34    0.48
  -2   3   7    0.71    0.19
  -2   3  -7    0.99    0.22
   2   3  -7    0.97    0.25
   2   3   7    1.11    0.23
   2  -3  -8   17.14    0.88
  -2   3   8   10.01    1.07
   2  -3   8   13.44    1.09
   2  -3   8   15.89    0.87
  -2  -3   8   10.47    1.08
   2   3   8   12.49    1.07
  -2   3   8   18.99    1.16
   2  -3   8   18.70    0.87
  -2  -3   8   14.81    1.08
   2  -3  -8   17.74    0.87
  -2  -3  -8   16.61    0.88
  -2  -3   8   17.41    0.86
  -2  -3  -8   16.74    0.80
  -2  -3   8   18.28    0.81
  -2   3   8   18.77    0.81
   2   3   8   19.33    0.82
   2   3  -8   17.92    0.82
  -2   3  -8   18.29    0.81
   2   3   8    6.57    0.99
   2  -3   8    9.81    1.02
   2   3   8    9.16    0.76
   2  -3   8    3.91    0.95
  -2   3   8    6.45    0.96
   2  -3   9    4.07    0.68
   2  -3   9    5.79    0.71
  -2   3   9    5.06    0.70
   2  -3   9    4.15    0.72
  -2   3   9    5.02    0.80
   2   3   9    4.38    0.72
  -2  -3   9    5.75    0.80
  -2   3   9    2.76    0.68
  -2  -3   9    4.82    0.70
   2   3   9    4.15    0.69
   2  -3  10   10.60    0.96
  -2   3  10    5.90    0.89
   2  -3  10    5.28    0.89
   2  -3  10   12.87    1.06
  -2  -3  10   12.27    1.10
   2   3  10   12.88    1.06
  -2   3  10   11.30    1.07
   2   3  10    8.41    0.94
  -2  -3  10   13.60    1.05
  -2   3  10   16.75    1.10
  -2  -3  11   24.79    1.65
  -2   3  11   22.99    1.59
   2  -3  11   23.67    1.56
   2  -3  11   23.46    1.61
   2   3  11   23.58    1.63
  -2   3  11   21.37    1.57
   2  -3  11   22.98    1.62
  -2  -3  11   24.86    1.74
  -2   3  11   29.05    1.75
   2   3  11   23.40    1.63
   2  -3  12    1.06    0.69
   2  -3  12    1.89    0.63
  -2   3  12    1.16    0.63
  -2   3  12    0.89    0.74
  -2  -3  12    0.99    0.82
   2   3  12    2.22    0.73
   2  -3  12    0.87    0.72
  -2   3  12    2.20    0.75
  -2  -3  12    1.75    0.68
  -2   3  13    0.72    0.26
  -2   3  13    1.06    0.68
  -2  -3  13    1.60    0.78
   2  -3  13    1.01    0.56
   2  -3  13    0.17    0.65
   2  -3  13    0.17    0.64
  -2  -3  13    1.15    0.70
  -2   3  13    0.59    0.29
  -2   3  13    1.08    0.83
  -2  -3  13    0.73    0.84
   2  -3  13    0.97    0.77
   2   3  13    1.27    0.71
   2   3  13    0.70    0.23
  -2   3  13    0.78    0.70
   2  -3  14    0.32    0.27
  -2   3  14    1.01    0.24
   2   3  14    0.36    0.22
  -2   3  14    0.35    0.29
   2  -3  14    0.19    0.67
  -2   3  14    0.63    0.70
   2  -3  14    0.07    0.61
  -2  -3  14    1.27    0.81
  -2  -3  14    0.36    0.68
  -2  -3  14    0.82    0.75
   2  -3  14    0.55    0.69
   2  -3  14    0.86    0.25
   2  -3  14    0.32    0.25
  -2   3  14    0.46    0.26
   2   3  14    0.53    0.25
  -2  -3  14    0.62    0.25
   2   3  14    0.95    0.76
   2  -3  14    0.35    0.80
  -2  -3  14    0.89    0.86
  -2   3  14    0.29    0.90
  -2   3  14    1.23    0.77
  -2   3  14   -0.04    0.35
   2   3  14    0.50    0.28
   2   3  14    0.23    0.26
   2   3  15   13.60    0.72
  -2  -3  15   12.62    0.71
  -2   3  15   12.52    0.70
  -2   3  15   11.56    0.72
  -2  -3  15   12.19    0.71
   2  -3  15   12.93    0.73
   2   3  15   12.58    0.69
   2   3  15   13.05    1.29
  -2  -3  15   12.21    1.40
   2  -3  15   11.61    1.30
  -2   3  15    9.03    1.30
  -2   3  15   13.08    0.73
   2  -3  15   11.80    1.10
  -2  -3  15   12.83    1.27
  -2   3  15   12.70    1.31
   2   3  15   12.45    0.70
   2  -3  15   12.47    0.71
   2   3  15   12.95    0.71
   2   3  16    1.12    0.28
   2  -3  16    1.43    0.32
  -2   3  16    2.78    0.32
  -2   3  16    1.22    0.40
  -2  -3  16    1.51    0.69
   2   3  16    1.78    0.30
   2  -3  16    2.11    0.33
  -2   3  16    2.22    0.32
  -2  -3  16    1.56    0.33
  -2  -3  16    2.56    0.32
   2   3  16    1.25    0.30
   2   3  16    1.16    0.38
  -2   3  16    0.91    0.29
   2  -3  16    1.13    0.32
  -2   3  16    3.49    0.92
  -2  -3  16    1.52    0.96
  -2   3  16    1.40    0.88
   2   3  16    2.66    0.92
   2  -3  16    1.00    0.88
   2  -3  17    0.22    0.31
  -2  -3  17   -0.23    0.34
   2  -3  17    0.08    0.32
   2   3  17    0.11    0.26
  -2   3  17    0.03    0.28
   2   3  17    0.14    0.29
  -2  -3  17    0.46    0.31
  -2  -3  17    0.30    0.31
  -2   3  17   -0.03    0.30
   2  -3  17    0.04    0.30
   2   3  17    0.30    0.85
   2  -3  17    0.30    0.82
  -2   3  17    0.43    0.90
  -2  -3  17    0.33    0.88
   2   3  17    0.16    0.28
  -2   3  17    0.24    0.30
   2  -3  18   -0.09    0.32
   2   3  18   -0.03    0.28
  -2  -3  18    0.49    0.33
  -2  -3  18    0.22    0.30
  -2   3  18    0.08    0.30
   2  -3  18    0.03    0.32
   2   3  18   -0.32    0.25
  -2   3  18    0.31    0.28
   2  -3  18   -0.45    0.30
  -2  -3  18   -0.01    0.34
  -2   3  18    0.14    0.29
  -2   3  18    0.21    0.85
   2  -3  18   -0.20    0.84
   2   3  18   -0.30    0.77
  -2  -3  18   -1.61    0.94
   2   3  18   -0.14    0.30
  -2   3  18   -0.19    0.30
   2   3  19   15.36    0.87
  -2   3  19   15.56    0.89
   2  -3  19   17.17    0.91
  -2  -3  19   16.22    0.92
   2   3  19   17.07    0.89
  -2   3  19   17.26    0.89
  -2   3  19   16.73    0.89
  -2  -3  19   16.71    0.91
   2  -3  19   17.61    0.90
  -2   3  19   17.91    0.90
   2   3  19   16.93    0.90
  -2  -3  19   16.50    0.90
   2  -3  19   16.10    0.90
   2  -3  20    0.28    0.27
   2  -3  20    0.84    0.28
  -2  -3  20    0.28    0.29
  -2   3  20    1.47    0.30
  -2  -3  20    1.05    0.30
   2  -3  20    1.28    0.28
  -2  -3  20    1.71    0.32
  -2   3  20    1.68    0.29
   2   3  20    1.46    0.30
  -2  -3  20    0.68    0.30
   2   3  20   -0.10    0.11
  -2   3  20    0.75    0.25
   2   3  20    0.84    0.26
  -2   3  20    0.59    0.26
  -2  -3  20    0.80    0.35
   2  -3  21    0.88    0.26
  -2  -3  21    1.07    0.27
   2  -3  21    1.14    0.25
  -2  -3  21    0.63    0.28
  -2  -3  21    0.57    0.26
  -2   3  21    0.62    0.26
  -2   3  21    0.88    0.27
   2   3  21    0.90    0.27
   2  -3  21    0.91    0.27
  -2   3  21    0.65    0.22
  -2  -3  21    1.21    0.28
  -2  -3  21    1.18    0.32
   2  -3  21    0.85    0.33
   2   3  21    0.19    0.12
  -2  -3  22    0.04    0.20
  -2  -3  22   -0.02    0.11
   2  -3  22    0.01    0.22
  -2   3  22   -0.44    0.23
  -2  -3  22   -0.01    0.22
  -2   3  22    0.30    0.23
   2   3  22    0.15    0.22
  -2  -3  22    0.17    0.26
  -2  -3  22   -0.31    0.27
   2  -3  22    0.01    0.27
  -2  -3  23    0.62    0.18
  -2   3  23    0.56    0.19
  -2  -3  23    0.57    0.21
  -2   3  23    0.70    0.20
   2  -3  23    0.90    0.20
   2   3  23    0.84    0.19
   2  -3  23    0.83    0.23
  -2  -3  23    0.55    0.22
  -2   3  24    0.41    0.13
  -2  -3  24    0.16    0.14
   2  -3  24    0.24    0.14
  -2  -3  24    0.08    0.14
   2  -3  24    0.10    0.13
   2   3  24    0.17    0.12
  -2  -3  24    0.24    0.12
  -2   3  24    0.14    0.11
   2   4   0 1550.55   73.56
   2  -4   0 1519.63   73.57
   2   4   0 1536.76   73.66
  -2   4   0 1569.80   73.72
  -2   4  -1    1.24    0.50
   2  -4  -1    1.61    0.54
  -2  -4  -1    1.09    0.40
   2  -4  -1    1.65    0.37
   2   4   1    1.35    0.21
   2  -4   1    1.47    0.23
   2   4  -1    1.65    0.39
   2  -4  -1    0.56    0.18
   2  -4   1    0.18    0.38
   2   4   2 2059.85   95.19
   2  -4   2 2017.04   95.18
  -2  -4  -2 2005.71   95.17
   2  -4  -2 1973.57   95.18
   2  -4   2 2075.77   95.28
  -2   4  -2 2073.17   95.31
  -2   4   2 2012.90   95.31
   2  -4   2 1884.28   95.33
   2  -4  -2 1911.30   95.34
  -2  -4   2 2009.87   95.26
  -2  -4   2 1950.42   95.25
  -2  -4  -2 2011.82   95.26
   2  -4   2 2002.98   95.25
   2  -4  -2 2026.68   95.25
   2   4   2 1943.50   95.20
  -2  -4  -2 1983.68   95.25
   2  -4   2 1970.65   95.20
   2   4  -2 2017.90   95.25
  -2  -4   2 1939.89   95.25
  -2   4  -2 1989.43   95.19
   2   4   2 1960.34   95.25
  -2  -4  -2 1978.29   95.19
  -2   4   2 1834.77   95.32
   2  -4  -3    0.32    0.23
  -2  -4  -3    1.20    0.35
   2  -4   3    0.51    0.31
   2  -4   3    1.77    0.44
  -2  -4   3    1.97    0.49
   2  -4  -3    2.94    0.54
  -2   4  -3    2.67    0.48
   2  -4   3    2.44    0.54
  -2   4   3    2.58    0.50
   2  -4  -3    2.98    0.36
  -2   4   3    3.03    0.69
  -2  -4  -3    2.95    0.36
   2  -4   3    2.94    0.35
  -2  -4   3    2.52    0.38
  -2   4  -3    3.07    0.29
   2   4  -3    2.48    0.37
   2   4   3    3.01    0.40
  -2  -4  -3    3.27    0.31
   2  -4   3    2.20    0.32
   2   4   3    2.78    0.31
   2   4   4  840.58   39.54
   2  -4   4  846.93   39.54
   2  -4  -4  776.54   39.53
   2  -4   4  840.32   39.62
   2  -4   4  830.74   39.55
   2  -4   4  768.09   39.63
  -2  -4   4  836.58   39.59
   2  -4  -4  771.76   39.63
   2  -4  -4  816.42   39.54
  -2  -4   4  817.79   39.55
  -2  -4  -4  833.77   39.55
   2  -4   4  824.84   39.54
  -2   4  -4  829.71   39.54
  -2  -4  -4  843.41   39.54
   2   4  -4  844.72   39.55
   2   4   4  847.45   39.55
  -2   4   4  825.27   39.65
   2   4   5   -0.02    0.34
   2  -4   5   -0.45    0.36
   2  -4  -5   -0.25    0.30
   2  -4   5    0.13    0.33
  -2   4   5   -0.28    0.33
  -2  -4   5   -0.13    0.42
   2  -4   5   -0.26    0.43
  -2  -4   5    0.35    0.35
   2  -4  -5   -0.25    0.44
  -2  -4  -5    0.31    0.38
  -2  -4   5   -0.29    0.29
   2  -4   5   -0.04    0.25
  -2  -4  -5    0.08    0.27
   2  -4  -5    0.09    0.26
  -2   4  -5    0.10    0.32
  -2  -4  -5    0.23    0.34
   2   4  -5    0.08    0.30
   2   4   5   -0.21    0.28
  -2   4   5   -0.08    0.50
   2   4   6    3.26    0.52
   2  -4   6    3.00    0.48
   2  -4   6    4.42    0.54
  -2   4   6    4.05    0.50
  -2  -4   6    3.10    0.56
   2  -4  -6    2.91    0.52
  -2  -4  -6    2.50    0.44
  -2  -4   6    2.96    0.44
   2  -4   6    3.54    0.51
   2  -4  -6    3.09    0.36
  -2  -4  -6    4.84    0.38
   2  -4   6    3.13    0.35
  -2  -4   6    3.30    0.35
   2   4  -6    2.81    0.39
  -2   4   6    2.95    0.34
   2   4   6    3.31    0.38
  -2   4  -6    4.38    0.39
  -2   4   6    4.10    0.64
   2   4   7    1.78    0.49
   2  -4   7    2.76    0.57
  -2  -4   7    1.51    0.58
  -2   4   7    2.08    0.54
  -2   4   7    1.50    0.48
   2  -4   7    1.25    0.54
   2  -4   7    0.66    0.47
   2  -4  -7    2.39    0.48
  -2  -4   7    1.39    0.55
  -2  -4   7    2.79    0.38
  -2  -4  -7    2.50    0.43
   2  -4   7    2.61    0.41
  -2  -4   7    2.66    0.32
   2  -4  -7    3.14    0.35
  -2  -4  -7    2.53    0.32
   2  -4   7    3.09    0.33
   2   4  -7    2.82    0.37
  -2   4  -7    2.95    0.34
   2   4   7    2.71    0.34
  -2   4   7    2.69    0.31
  -2   4   7    3.04    0.66
   2   4   8  138.27    6.20
   2  -4   8  132.09    6.18
  -2  -4   8  130.42    6.21
  -2   4   8  127.46    6.21
   2  -4   8  122.80    6.20
  -2   4   8  123.18    6.15
   2  -4   8  129.34    6.17
  -2  -4   8  122.50    6.19
   2  -4   8  115.21    6.04
  -2  -4   8  116.47    6.05
  -2  -4   8  125.40    5.98
  -2  -4  -8  118.71    5.97
  -2   4   8  121.71    5.97
   2   4  -8  126.68    6.00
  -2   4  -8  119.84    5.97
   2   4   8  118.08    5.98
  -2   4   8  125.30    6.20
  -2  -4   9    5.17    0.87
  -2   4   9    7.55    0.92
   2  -4   9    8.52    0.58
   2   4   9    7.02    0.85
   2  -4   9    7.05    0.86
   2  -4   9    2.07    0.73
   2  -4   9    5.70    0.82
  -2   4   9    4.33    0.76
  -2  -4   9    6.68    0.86
  -2  -4   9    9.36    0.51
  -2   4   9   10.89    0.99
  -2   4  -9   10.11    0.54
  -2   4   9    8.98    0.51
   2   4  -9    9.27    0.54
   2   4   9    9.43    0.52
  -2   4  10   13.63    1.04
   2  -4  10   11.71    1.04
   2  -4  10   11.31    1.03
   2   4  10   12.85    1.08
   2  -4  10   12.32    1.08
  -2   4  10   12.52    1.12
  -2  -4  10   12.23    1.13
  -2  -4  10   11.54    1.06
  -2   4  10   13.17    1.13
  -2   4  11    1.09    0.64
   2  -4  11    2.60    0.69
   2  -4  11    1.28    0.65
  -2   4  11    5.41    0.80
   2   4  11    4.14    0.76
  -2   4  11    4.77    0.82
  -2  -4  11    3.40    0.81
   2  -4  11    5.21    0.80
  -2  -4  11    4.30    0.73
   2  -4  12   73.70    4.05
   2  -4  12   70.46    3.98
  -2   4  12   79.82    4.04
  -2   4  12   78.15    4.11
   2   4  12   74.23    4.02
   2  -4  12   76.82    4.04
  -2  -4  12   79.03    4.13
  -2  -4  12   69.77    4.02
   2  -4  12   66.08    4.00
   2   4  13    0.49    0.26
   2   4  13    1.32    0.24
  -2   4  13    1.71    0.24
   2  -4  13    1.11    0.72
  -2  -4  13    1.17    0.80
   2   4  13    1.40    0.77
  -2   4  13    1.41    0.77
  -2   4  13    0.68    0.26
   2   4  13    0.80    0.25
   2   4  13    0.96    0.24
   2  -4  13    0.52    0.69
   2  -4  13    0.96    0.63
  -2  -4  13   -0.09    0.70
  -2   4  13    2.21    0.76
  -2  -4  13    1.57    0.27
   2  -4  13    0.81    0.25
   2   4  13    0.82    0.24
   2  -4  13    1.37    0.26
  -2  -4  13    0.83    0.27
   2  -4  13    0.81    0.27
  -2  -4  13    2.51    0.75
   2  -4  13    0.84    0.66
  -2   4  13    1.30    0.72
   2  -4  14    1.21    0.79
  -2   4  14    1.52    0.87
  -2  -4  14    1.17    0.86
   2   4  14    0.68    0.74
  -2  -4  14    1.72    0.85
   2  -4  14    2.15    0.69
   2   4  14    1.57    0.28
  -2   4  14    1.50    0.28
   2  -4  14    1.65    0.27
  -2  -4  14    1.44    0.29
   2  -4  14    1.77    0.30
  -2  -4  14    1.56    0.28
   2  -4  14    1.48    0.33
   2   4  14    1.70    0.27
   2   4  14    1.98    0.32
  -2   4  14    2.04    0.28
  -2   4  14    1.85    0.30
   2   4  14    1.63    0.29
   2   4  14    1.65    0.26
  -2   4  14    1.50    0.82
   2  -4  14    1.69    0.30
  -2  -4  14    1.76    0.31
   2  -4  15   -0.09    0.83
   2   4  15   -0.27    0.79
  -2   4  15   -0.20    0.83
  -2  -4  15    0.10    0.90
  -2   4  15   -0.11    0.33
  -2  -4  15    0.10    0.70
   2  -4  15    0.55    0.63
  -2  -4  15    0.59    0.27
  -2  -4  15    0.33    0.31
   2   4  15    0.39    0.26
  -2   4  15    0.24    0.25
   2  -4  15    0.39    0.28
  -2   4  15   -0.02    0.26
   2   4  15    0.18    0.27
   2  -4  15    0.10    0.35
   2   4  15    0.27    0.32
  -2   4  15    0.42    0.26
   2   4  15    0.35    0.22
  -2  -4  15    0.11    0.33
   2  -4  15    0.71    0.30
  -2   4  15    0.08    0.81
   2   4  16   17.26    0.90
   2  -4  16   16.79    0.94
  -2   4  16   16.52    0.90
   2   4  16   16.73    0.93
  -2   4  16   19.76    1.64
   2   4  16   17.00    1.51
  -2  -4  16   15.85    1.54
   2  -4  16   17.81    1.57
  -2   4  16   16.87    0.94
  -2  -4  16   15.89    1.42
  -2   4  16   17.55    1.50
   2  -4  16   16.58    0.93
   2   4  16   17.23    0.90
   2  -4  16   16.72    0.91
  -2  -4  16   17.23    0.91
  -2   4  16   16.37    0.90
  -2   4  16   17.28    0.91
  -2  -4  16   17.81    0.92
   2   4  16   14.93    0.88
   2  -4  16   18.08    0.93
  -2  -4  17    0.36    0.67
   2  -4  17    0.11    0.31
   2   4  17    0.04    0.23
  -2   4  17    0.75    0.30
   2  -4  17    0.30    0.34
  -2  -4  17    0.86    0.34
  -2   4  17    0.20    0.28
   2   4  17    0.54    0.29
  -2  -4  17    0.88    0.31
   2  -4  17    0.41    0.30
   2   4  17    0.41    0.28
   2   4  17    0.30    0.41
   2  -4  17    0.57    0.39
  -2   4  17    0.32    0.28
   2   4  17    0.29    0.79
   2  -4  17    1.39    0.86
  -2   4  17    0.11    0.84
  -2  -4  17    0.95    0.90
   2  -4  18    0.25    0.32
   2   4  18    0.02    0.22
  -2   4  18    0.22    0.28
   2  -4  18   -0.12    0.32
  -2   4  18    0.15    0.29
  -2  -4  18    0.35    0.29
  -2   4  18    0.20    0.28
  -2  -4  18   -0.13    0.34
   2  -4  18    0.17    0.29
   2   4  18    0.26    0.30
   2   4  18    0.02    0.26
  -2  -4  18   -0.22    0.39
   2  -4  18    0.29    0.39
  -2   4  18    0.20    0.26
  -2  -4  19    0.01    0.32
   2  -4  19    0.28    0.31
   2   4  19   -0.16    0.10
  -2   4  19    0.07    0.26
  -2   4  19    1.03    0.29
  -2   4  19    0.34    0.28
  -2  -4  19    0.64    0.29
   2   4  19    0.39    0.28
  -2  -4  19    0.82    0.31
   2  -4  19    0.66    0.29
   2  -4  19    0.09    0.34
   2   4  19    0.27    0.24
  -2   4  19    0.10    0.24
   2  -4  20    2.37    0.31
  -2  -4  20    2.00    0.32
   2  -4  20    2.55    0.31
  -2   4  20    2.05    0.25
  -2   4  20    2.30    0.30
  -2  -4  20    2.19    0.29
   2  -4  20    2.28    0.29
  -2  -4  20    2.59    0.32
   2   4  20    2.51    0.29
  -2   4  20    2.01    0.28
  -2  -4  21   -0.09    0.29
  -2   4  21   -0.10    0.24
  -2   4  21   -0.07    0.24
   2  -4  21   -0.13    0.25
  -2  -4  21    0.29    0.24
   2   4  21   -0.07    0.24
   2  -4  21    0.12    0.25
   2  -4  21    0.31    0.25
  -2  -4  21   -0.03    0.26
   2   4  22    0.11    0.21
  -2  -4  22   -0.14    0.26
  -2   4  22    0.56    0.20
  -2  -4  22    0.11    0.21
   2  -4  22    0.11    0.21
  -2   4  22    0.17    0.21
  -2  -4  22    0.14    0.21
  -2  -4  22    0.22    0.22
   2  -4  22    0.56    0.21
  -2  -4  23   -0.27    0.12
   2   4  23    0.11    0.16
   2  -4  23    0.16    0.18
  -2  -4  23    0.20    0.16
  -2   4  23   -0.02    0.18
  -2  -4  23   -0.03    0.20
  -2   4  23   -0.17    0.16
  -2   4  24    0.85    0.13
  -2  -4  24    1.07    0.13
   2  -4  24    0.68    0.14
  -2  -4  24    1.18    0.14
   2   5   0   -0.12    0.40
   2   5   0    0.05    0.10
   2  -5   0    0.01    0.12
   2  -5   0    0.38    0.33
  -2  -5   0    0.13    0.31
   2   5  -1  438.55   20.42
   2  -5   1  418.01   20.30
   2  -5  -1  401.00   20.31
   2  -5   1  436.16   20.41
  -2  -5  -1  436.22   20.36
  -2  -5  -1  439.30   20.42
   2  -5  -1  447.17   20.42
  -2  -5   2    0.63    0.45
  -2  -5   2    2.24    0.42
   2  -5  -2    2.06    0.37
   2  -5   2    1.96    0.37
  -2   5   2    1.61    0.66
  -2  -5  -2    1.99    0.42
   2   5   2    2.71    0.40
   2   5  -2    2.55    0.41
   2  -5   2    1.20    0.42
   2  -5  -2    0.57    0.20
  -2  -5  -2    0.95    0.20
   2   5   3 2589.40  120.69
   2  -5   3 2531.96  120.69
   2  -5   3 2578.92  120.81
   2  -5  -3 2409.90  120.69
  -2  -5   3 2524.10  120.78
   2  -5   3 2493.28  120.76
  -2  -5   3 2509.09  120.77
  -2  -5  -3 2478.27  120.77
   2  -5  -3 2531.43  120.76
  -2   5  -3 2552.64  120.70
  -2  -5  -3 2545.49  120.69
   2   5   3 2535.45  120.76
   2   5  -3 2572.62  120.77
  -2   5   3 2435.72  120.87
   2  -5   4    0.04    0.44
   2  -5  -4   -0.17    0.24
   2  -5   4    0.05    0.30
  -2  -5   4    0.03    0.48
   2  -5   4    0.17    0.30
  -2  -5   4    0.29    0.33
  -2  -5  -4    0.59    0.34
   2  -5  -4    0.24    0.31
  -2   5   4    0.40    0.63
  -2  -5  -4    0.37    0.27
   2   5  -4    0.33    0.35
   2   5   4    0.78    0.37
  -2   5  -4    0.33    0.24
   2   5   4    0.46    0.28
   2  -5   4    0.54    0.28
   2  -5   5  246.83   11.28
   2   5   5  242.92   11.27
   2  -5   5  233.78   11.30
   2  -5   5  231.10   11.38
   2  -5  -5  224.31   11.26
  -2  -5   5  247.72   11.36
  -2  -5  -5  229.33   11.28
  -2  -5   5  228.82   11.28
   2  -5   5  222.81   11.27
   2  -5  -5  236.77   11.27
  -2   5  -5  218.92   11.26
  -2  -5  -5  229.28   11.27
   2   5   5  230.81   11.28
  -2   5  -5  231.72   11.28
   2   5  -5  235.14   11.28
  -2   5   5  234.58   11.28
  -2   5   5  237.48   11.42
  -2  -5   6    0.10    0.44
  -2   5   6   -0.17    0.44
   2   5   6    0.24    0.39
   2  -5   6   -0.15    0.42
   2  -5   6   -0.33    0.39
  -2  -5   6    0.12    0.54
   2  -5   6    0.14    0.29
  -2  -5   6   -0.05    0.31
   2  -5  -6    0.05    0.29
  -2  -5  -6    0.61    0.32
   2   5   6   -0.40    0.33
  -2   5  -6    0.10    0.34
   2   5  -6    0.13    0.36
  -2   5   6   -0.17    0.31
  -2   5   6   -0.19    0.62
  -2  -5   7  362.28   17.65
   2   5   7  363.33   17.61
   2  -5   7  379.27   17.62
  -2   5   7  364.34   17.65
   2  -5   7  335.19   17.61
  -2  -5   7  371.28   17.69
  -2  -5  -7  357.61   17.52
   2  -5   7  373.07   17.53
  -2  -5   7  367.88   17.54
   2  -5  -7  368.43   17.53
  -2   5  -7  354.90   17.53
  -2   5   7  368.35   17.54
   2   5  -7  361.40   17.54
   2   5   7  356.95   17.54
  -2   5   7  372.45   17.71
   2  -5   8   -0.04    0.53
  -2   5   8    0.33    0.53
  -2  -5   8   -0.10    0.59
   2   5   8   -0.08    0.48
   2  -5   8   -0.45    0.50
   2  -5   8    0.27    0.58
  -2  -5   8    0.21    0.59
  -2  -5   8   -0.57    0.57
  -2  -5  -8    0.30    0.27
   2  -5   8    0.62    0.27
  -2  -5   8    0.16    0.24
   2  -5  -8    0.02    0.32
  -2   5   8    0.23    0.25
   2   5  -8   -0.05    0.34
   2   5   8    0.38    0.28
  -2   5  -8    0.09    0.29
  -2   5   8    0.65    0.64
   2   5   9  235.15   11.44
  -2   5   9  250.25   11.51
  -2  -5   9  248.56   11.51
   2  -5   9  238.19   11.45
  -2  -5   9  248.36   11.52
   2  -5   9  235.04   11.46
   2  -5   9  232.81   11.51
  -2   5   9  235.40   11.44
  -2  -5   9  236.87   11.51
  -2  -5   9  233.61   11.24
  -2   5   9  233.58   11.50
  -2   5   9  225.20   11.24
  -2   5  -9  222.21   11.23
   2   5   9  228.32   11.24
   2   5  -9  229.59   11.26
   2  -5  10   -0.30    0.56
   2  -5  10    0.46    0.65
  -2  -5  10    1.51    0.64
  -2  -5  10    0.26    0.69
   2   5  10    0.28    0.58
   2  -5  10    0.78    0.58
  -2   5  10    0.38    0.58
  -2  -5  10   -0.45    0.59
  -2   5  10    0.69    0.67
   2  -5  11  182.39    9.50
   2  -5  11  185.32    9.52
  -2  -5  11  193.39    9.55
   2   5  11  184.29    9.47
   2  -5  11  190.02    9.49
  -2  -5  11  202.62    9.58
  -2   5  11  192.90    9.54
  -2  -5  11  190.62    9.53
  -2   5  11  186.72    9.50
  -2  -5  12   11.14    1.03
   2  -5  12    2.75    0.85
  -2  -5  12    4.12    0.90
   2  -5  12    4.15    0.90
  -2  -5  12    5.68    1.01
   2  -5  12    8.13    0.96
  -2   5  12    7.78    0.98
  -2  -5  12    7.78    1.04
   2   5  12    8.45    0.95
   2  -5  12    7.43    0.91
  -2   5  12   11.32    1.08
   2  -5  13    0.63    0.75
  -2   5  13    0.60    0.81
  -2  -5  13    0.44    0.78
   2   5  13    1.15    0.75
  -2   5  13    0.79    0.27
   2   5  13    0.62    0.25
   2   5  13    0.65    0.24
  -2  -5  13    0.09    0.73
   2  -5  13    0.16    0.65
   2  -5  13    0.71    0.71
  -2  -5  13    0.19    0.78
   2  -5  13   -0.52    0.69
  -2  -5  13    0.43    0.64
  -2  -5  13    0.92    0.24
  -2   5  13    1.01    0.25
   2  -5  13    0.36    0.27
   2   5  13    0.64    0.22
  -2  -5  13    0.60    0.27
   2  -5  13    0.46    0.23
  -2   5  13    0.36    0.30
  -2   5  13    0.40    0.24
  -2   5  13    0.37    0.24
   2   5  13    0.56    0.24
  -2  -5  13    0.49    0.28
  -2   5  13    0.15    0.75
   2   5  14    1.71    0.29
   2   5  14    1.36    0.29
  -2   5  14    1.56    0.31
   2  -5  14    1.51    0.73
  -2  -5  14    1.91    0.93
  -2   5  14    1.46    0.28
  -2  -5  14    1.34    0.27
   2  -5  14    1.76    0.27
   2   5  14    1.49    0.26
  -2  -5  14    2.44    0.32
   2  -5  14    1.18    0.35
  -2   5  14    1.60    0.39
  -2   5  14    2.88    0.30
  -2   5  14    2.60    0.84
  -2  -5  14    0.69    0.31
  -2  -5  14    1.96    0.91
   2  -5  14    1.70    0.83
  -2   5  14    1.57    0.84
   2   5  14    1.17    0.79
   2   5  15   33.58    2.33
   2  -5  15   36.27    2.39
  -2  -5  15   34.51    2.40
  -2   5  15   35.72    2.43
  -2   5  15   35.57    1.81
   2   5  15   36.71    1.80
   2  -5  15   31.67    2.27
  -2  -5  15   27.24    2.29
  -2   5  15   33.84    2.33
  -2  -5  15   35.10    1.82
   2   5  15   35.84    1.82
   2  -5  15   36.61    1.83
  -2  -5  15   37.93    1.80
  -2   5  15   34.80    1.80
  -2   5  15   37.03    1.80
  -2  -5  15   37.07    1.80
   2   5  15   36.69    1.80
   2  -5  15   35.80    1.80
   2   5  16    2.79    0.34
  -2   5  16    6.48    0.39
  -2  -5  16    6.12    0.42
  -2  -5  16    4.54    0.39
   2   5  16    6.36    1.04
  -2   5  16    3.49    1.00
   2  -5  16    5.24    0.95
  -2  -5  16    5.32    1.00
   2   5  16    4.09    0.38
  -2   5  16    3.63    0.44
  -2  -5  16    3.77    0.94
  -2   5  16    6.50    1.01
   2  -5  16    2.28    0.43
   2   5  16    2.85    0.41
  -2  -5  16    3.17    0.40
   2  -5  16    3.28    0.39
   2  -5  16    2.48    0.42
  -2   5  16    4.41    0.38
   2   5  16    4.76    0.37
   2  -5  16    5.23    0.38
  -2  -5  17    1.37    0.36
   2  -5  17    0.80    0.34
  -2   5  17    1.32    0.30
   2   5  17   -0.09    0.79
   2  -5  17    1.32    0.82
  -2  -5  17    1.30    0.90
  -2   5  17    2.57    0.92
  -2   5  17    1.19    0.41
   2   5  17    1.45    0.36
  -2  -5  17    1.21    0.35
   2  -5  17    1.29    0.30
  -2   5  17    1.41    0.30
  -2  -5  17    1.61    0.31
   2   5  17    1.15    0.30
  -2   5  17    1.24    0.84
   2  -5  17    1.03    0.35
   2   5  17    1.51    0.40
   2   5  17    1.24    0.27
   2  -5  17    1.10    0.37
  -2  -5  17    0.09    0.75
  -2   5  18    2.53    0.31
  -2  -5  18    2.34    0.36
  -2  -5  18    1.60    0.41
   2  -5  18    1.81    0.40
   2   5  18    1.77    0.28
   2   5  18    2.73    0.42
   2  -5  18    3.41    0.33
  -2  -5  18    4.74    0.39
  -2   5  18    3.78    0.32
  -2  -5  18    3.14    0.33
  -2   5  18    2.69    0.33
   2   5  18    3.03    0.33
   2  -5  18    1.56    0.36
   2   5  19    9.91    0.55
   2  -5  19    9.79    0.56
  -2   5  19    9.21    0.55
  -2  -5  19    9.92    0.56
   2  -5  19    9.30    0.60
  -2  -5  19    8.08    0.59
  -2  -5  19    8.79    0.58
  -2   5  19    9.38    0.56
  -2   5  19    8.74    0.54
  -2  -5  19    8.40    0.62
   2  -5  19    9.38    0.62
  -2  -5  20   -0.01    0.30
   2  -5  20   -0.03    0.29
   2  -5  20   -0.06    0.29
  -2  -5  20   -0.02    0.30
  -2   5  20    0.05    0.25
   2  -5  20   -0.06    0.25
   2   5  20    0.15    0.25
  -2  -5  20    0.15    0.25
  -2   5  20    0.01    0.26
  -2   5  20    0.01    0.11
   2  -5  20    0.38    0.34
  -2  -5  20    0.50    0.33
   2  -5  21    0.66    0.26
   2  -5  21    0.36    0.26
  -2  -5  21    0.14    0.27
  -2  -5  21    0.67    0.31
   2  -5  21    0.80    0.31
  -2   5  21    0.46    0.24
   2  -5  21    0.64    0.24
  -2   5  21    0.57    0.23
  -2  -5  21    0.42    0.29
   2   5  21    0.26    0.23
  -2  -5  21    0.82    0.23
  -2  -5  22    0.49    0.23
  -2  -5  22    0.54    0.22
   2  -5  22    0.61    0.22
   2  -5  22    0.34    0.26
  -2  -5  22    0.73    0.27
  -2   5  22    1.20    0.22
  -2   5  22    1.02    0.19
  -2  -5  22    1.25    0.20
  -2  -5  22    1.54    0.25
   2  -5  22    1.19    0.20
   2   5  22    0.93    0.20
   2  -5  23    1.57    0.16
   2   5  23    1.75    0.16
  -2  -5  23    1.81    0.16
  -2   5  23    1.78    0.16
   2  -5  23    1.73    0.16
  -2   5  23    1.89    0.19
  -2  -5  23    1.80    0.20
   2  -6   0  380.60   18.81
  -2  -6   0  394.11   18.83
   2   6   0  393.03   18.82
  -2  -6   0  390.90   18.79
   2  -6  -1    1.88    0.25
  -2  -6  -1    5.39    0.52
   2  -6  -1    5.39    0.51
   2   6  -1    5.22    0.52
  -2  -6  -1    2.75    0.36
   2  -6   1    3.39    0.45
  -2   6   2   44.60    2.17
   2  -6   2   45.56    2.35
   2  -6  -2   39.03    2.20
  -2  -6   2   49.67    2.38
  -2  -6  -2   46.86    2.35
   2  -6   2   48.03    2.34
  -2  -6   2   43.46    2.34
   2  -6  -2   47.49    2.34
   2   6  -2   41.49    2.17
   2   6   2   46.77    2.34
   2   6  -2   50.04    2.36
  -2   6   2   45.69    2.52
   2  -6  -3    0.97    0.26
   2  -6   3    2.37    0.50
  -2  -6   3    1.28    0.53
   2  -6   3    3.64    0.46
  -2  -6   3    4.09    0.51
   2  -6  -3    4.03    0.48
  -2   6   3    4.28    0.81
  -2  -6  -3    3.12    0.48
   2   6  -3    3.31    0.30
  -2   6  -3    3.43    0.28
   2   6  -3    4.09    0.48
   2   6   3    4.12    0.48
  -2  -6  -3    3.84    0.30
   2   6   3    3.63    0.29
  -2   6   3    2.39    0.29
   2  -6   3    4.27    0.32
  -2  -6   3    1.96    0.31
   2  -6   4    0.40    0.45
   2  -6   4    0.81    0.32
   2  -6  -4    0.63    0.25
  -2  -6   4    0.89    0.56
  -2   6   4    1.06    0.68
  -2  -6   4    0.31    0.36
   2  -6  -4    0.65    0.36
   2  -6   4    0.53    0.37
  -2  -6  -4    1.21    0.41
  -2   6  -4    1.05    0.24
  -2   6   4    0.82    0.37
  -2   6  -4    0.82    0.39
   2  -6  -4    0.21    0.32
   2   6  -4    0.98    0.26
  -2  -6  -4    0.76    0.26
   2   6  -4    0.22    0.39
   2   6   4    0.55    0.38
   2   6   4    1.09    0.25
  -2   6   4    0.74    0.29
   2  -6   4    0.41    0.28
  -2  -6   4    0.11    0.33
   2  -6   5    1.36    0.59
   2  -6   5    0.81    0.40
  -2  -6   5    1.38    0.56
   2  -6   5    2.75    0.45
  -2   6   5    2.53    0.76
   2  -6  -5    2.10    0.42
  -2  -6   5    2.56    0.47
  -2  -6  -5    2.43    0.46
  -2   6  -5    2.77    0.47
   2   6   5    2.40    0.44
   2   6  -5    2.26    0.48
  -2   6   5    2.57    0.44
   2   6  -5    3.13    0.41
  -2   6  -5    2.61    0.36
   2  -6  -5    2.77    0.45
  -2  -6  -5    3.21    0.38
  -2  -6   5    1.95    0.43
   2   6   5    1.87    0.36
   2  -6   5    2.29    0.40
  -2   6   5    1.55    0.40
   2  -6   6  141.85    6.59
   2   6   6  138.19    6.58
  -2  -6   6  130.12    6.62
  -2   6   6  129.75    6.61
   2  -6   6  129.34    6.72
   2  -6   6  127.26    6.62
  -2  -6   6  129.71    6.70
  -2  -6   6  132.34    6.60
  -2  -6  -6  136.75    6.60
   2  -6   6  140.50    6.60
   2  -6  -6  134.55    6.59
   2   6  -6  129.15    6.59
   2   6   6  132.58    6.61
  -2   6  -6  132.63    6.59
  -2   6   6  134.86    6.60
  -2   6   6  135.17    6.78
   2  -6   7   14.72    1.00
  -2   6   7   11.38    1.00
  -2  -6   7   10.84    0.98
   2   6   7   13.44    0.97
   2  -6   7    2.77    0.88
  -2  -6   7    9.05    1.04
   2  -6   7   17.17    0.95
  -2  -6  -7   16.87    0.94
  -2  -6   7   15.75    0.96
   2  -6  -7   16.67    0.94
  -2   6   7   18.43    0.97
   2   6   7   19.40    1.00
  -2   6  -7   16.37    0.95
   2   6  -7   18.79    0.98
  -2   6   7   18.03    1.23
  -2   6   8    2.65    0.63
  -2  -6   8    3.27    0.66
   2   6   8    3.22    0.56
   2  -6   8    2.05    0.55
   2  -6   8    2.70    0.59
  -2  -6   8    1.57    0.64
  -2  -6   8    2.83    0.69
  -2  -6   8    3.52    0.42
   2  -6  -8    2.82    0.42
   2  -6   8    1.92    0.40
  -2  -6  -8    2.92    0.41
   2   6  -8    3.21    0.46
   2   6   8    3.17    0.46
  -2   6   8    2.67    0.41
  -2   6  -8    2.45    0.41
  -2   6   8    3.08    0.77
  -2   6   9    1.25    0.62
   2  -6   9    1.53    0.57
   2   6   9    2.04    0.60
  -2  -6   9    1.75    0.65
  -2  -6   9    0.12    0.57
   2  -6   9    0.55    0.55
   2  -6   9    2.50    0.67
  -2  -6   9    1.44    0.68
  -2  -6   9    1.93    0.31
   2  -6   9    2.51    0.36
  -2   6   9    1.34    0.74
   2   6   9    2.40    0.35
  -2   6  -9    2.36    0.37
  -2   6   9    1.74    0.30
   2   6  -9    1.47    0.39
  -2  -6  10   44.04    2.65
   2  -6  10   43.52    2.59
   2  -6  10   45.82    2.68
  -2  -6  10   42.22    2.65
  -2  -6  10   48.57    2.65
  -2   6  10   49.36    2.64
   2   6  10   45.21    2.57
   2  -6  10   44.34    2.55
  -2   6  10   46.70    2.69
  -2  -6  11    1.17    0.77
   2  -6  11    0.39    0.66
  -2  -6  11    0.54    0.63
   2  -6  11    1.50    0.62
  -2   6  11    0.29    0.70
  -2   6  11   -0.35    0.66
  -2  -6  11    0.35    0.67
   2   6  11    0.61    0.63
   2  -6  11    1.18    0.57
  -2  -6  11    1.06    0.62
   2  -6  11    0.76    0.70
  -2   6  12   74.48    3.38
   2   6  12   73.85    3.38
   2   6  12   68.79    3.36
   2   6  12   66.09    3.37
  -2   6  12   66.58    3.36
  -2   6  12   66.15    3.36
  -2   6  12   76.06    3.39
   2  -6  12   74.45    3.38
  -2  -6  12   69.95    3.38
  -2  -6  12   62.92    3.82
   2   6  12   62.93    3.74
   2  -6  12   66.47    3.78
  -2   6  12   64.98    3.81
   2   6  12   70.07    3.37
   2   6  12   69.18    3.37
  -2   6  12   69.71    3.37
  -2  -6  12   58.21    3.88
   2  -6  12   62.42    3.84
   2  -6  12   59.44    3.80
  -2  -6  12   64.30    3.86
  -2   6  12   61.03    3.80
  -2  -6  12   69.77    3.37
   2  -6  12   69.33    3.37
   2  -6  12   59.32    3.80
  -2  -6  12   56.50    3.78
  -2  -6  13    7.66    0.42
   2  -6  13    7.11    0.41
  -2   6  13    4.56    0.37
  -2  -6  13    4.77    0.37
   2  -6  13    3.81    0.41
  -2  -6  13    3.56    0.41
   2   6  13    7.18    0.39
  -2   6  13    7.68    0.39
  -2   6  13    7.41    0.39
   2   6  13    3.44    0.40
  -2   6  13    3.91    0.44
   2  -6  13    2.99    0.41
  -2  -6  13    5.99    0.95
   2   6  13    6.61    0.89
  -2   6  13    6.80    1.00
   2  -6  13    5.96    0.89
  -2   6  13    4.95    0.39
   2   6  13    5.08    0.38
   2   6  13    5.01    0.39
  -2  -6  13    5.48    1.02
   2  -6  13    5.74    0.90
   2  -6  13    2.89    0.82
  -2  -6  13    1.90    0.83
  -2   6  13    7.12    0.96
  -2   6  13    2.90    0.43
   2  -6  13    6.00    0.95
  -2  -6  13    5.24    0.90
   2  -6  13    5.36    0.37
   2   6  13    5.62    0.36
   2   6  14    1.78    0.74
   2  -6  14    2.06    0.77
  -2   6  14    1.87    0.76
  -2  -6  14    2.25    0.79
   2   6  14    1.08    0.29
  -2   6  14    1.74    0.31
  -2  -6  14    1.58    0.90
   2  -6  14    1.70    0.71
  -2   6  14    1.49    0.26
  -2  -6  14    1.64    0.32
   2  -6  14    1.56    0.27
   2   6  14    1.36    0.26
  -2  -6  14    1.97    0.29
  -2  -6  14    1.59    0.33
  -2   6  14    1.86    0.28
  -2   6  14    1.62    0.29
   2   6  14    1.45    0.28
  -2   6  14    1.94    0.39
   2  -6  14    1.13    0.33
  -2   6  14    1.76    0.84
   2   6  15    2.11    0.78
   2  -6  15    1.91    0.78
  -2   6  15    1.66    0.80
  -2  -6  15    0.94    0.81
  -2   6  15    0.33    0.32
   2   6  15    0.37    0.30
   2  -6  15    0.28    0.73
  -2  -6  15   -0.63    0.84
   2  -6  15    0.84    0.25
   2   6  15    0.69    0.25
  -2  -6  15    0.74    0.34
  -2   6  15    0.29    0.25
  -2  -6  15    0.33    0.28
   2  -6  15    0.03    0.33
  -2  -6  15    0.61    0.33
  -2   6  15    0.28    0.27
  -2   6  15    0.57    0.38
   2  -6  15    0.16    0.35
  -2   6  15    0.78    0.83
   2  -6  16   12.96    0.79
   2  -6  16   12.04    1.27
  -2  -6  16   11.47    1.30
   2   6  16   11.93    1.24
  -2   6  16   13.39    1.31
   2   6  16   12.61    0.75
  -2   6  16   13.53    0.76
  -2  -6  16   10.01    1.28
  -2   6  16   13.47    1.34
   2  -6  16   10.97    0.77
  -2  -6  16   13.53    0.76
  -2  -6  16   13.44    0.76
  -2   6  16   14.19    0.74
  -2   6  16   13.93    0.73
   2   6  16   13.16    0.73
   2  -6  16   12.70    0.73
  -2  -6  16   13.69    0.73
   2  -6  17    1.85    0.85
   2   6  17    1.66    0.79
  -2  -6  17    0.37    0.77
  -2   6  17    0.37    0.77
  -2   6  17    0.68    0.38
   2   6  17    0.50    0.36
  -2  -6  17    0.38    0.71
  -2  -6  17    0.39    0.34
  -2   6  17    1.09    0.30
   2  -6  17    0.38    0.33
   2   6  17    0.87    0.26
  -2   6  17    0.41    0.27
   2  -6  17    0.98    0.27
  -2  -6  17    0.88    0.33
  -2  -6  17    0.60    0.28
  -2   6  17    0.18    0.75
   2  -6  17    0.51    0.38
  -2  -6  18    1.60    0.40
   2  -6  18    1.30    0.38
  -2   6  18    1.87    0.30
   2  -6  18    1.48    0.37
  -2  -6  18    1.92    0.38
  -2   6  18    1.86    0.27
  -2  -6  18    1.80    0.36
   2   6  18    1.97    0.38
  -2   6  18    2.13    0.29
   2  -6  18    2.48    0.29
   2   6  18    1.88    0.29
  -2  -6  18    1.76    0.29
  -2  -6  18    2.04    0.37
   2  -6  19    0.08    0.24
   2   6  19    0.02    0.24
  -2  -6  19    0.11    0.32
  -2   6  19    0.27    0.24
  -2  -6  19    0.08    0.25
  -2  -6  19   -0.23    0.33
  -2   6  19    0.01    0.12
   2  -6  19   -0.13    0.35
  -2  -6  19   -0.06    0.34
  -2   6  19    0.22    0.27
   2  -6  19   -0.26    0.33
  -2  -6  19    0.15    0.34
   2  -6  20   -0.29    0.31
  -2  -6  20   -0.06    0.33
  -2  -6  20    0.55    0.32
   2  -6  20   -0.09    0.23
   2   6  20   -0.11    0.22
  -2   6  20    0.23    0.23
  -2  -6  20   -0.15    0.23
  -2   6  20    0.07    0.26
   2  -6  20   -0.42    0.29
  -2  -6  20   -0.04    0.30
   2  -6  20   -0.03    0.29
   2  -6  21   -0.04    0.29
  -2  -6  21    0.30    0.29
   2  -6  21   -0.31    0.21
   2   6  21    0.23    0.20
  -2  -6  21   -0.27    0.26
   2  -6  21   -0.08    0.25
   2  -6  21   -0.19    0.25
  -2   6  21    0.01    0.22
  -2  -6  21    0.01    0.29
  -2   6  21   -0.15    0.20
  -2  -6  21   -0.21    0.21
  -2  -6  22    0.38    0.25
   2  -6  22   -0.15    0.24
   2  -6  22    0.09    0.16
   2   6  22    1.04    0.15
   2  -6  22    0.11    0.22
  -2  -6  22    0.13    0.22
  -2  -6  22    0.03    0.21
  -2  -6  22    0.01    0.23
  -2   6  22   -0.15    0.20
  -2  -6  22    0.04    0.15
  -2   6  22    0.66    0.15
   2  -6  23    0.20    0.13
  -2  -6  23    0.05    0.13
  -2  -6  23    0.49    0.19
   2  -6  23   -0.10    0.19
  -2   6  23   -0.01    0.15
  -2  -6  23    0.35    0.17
  -2  -7   0   -0.06    0.35
  -2   7   0   -0.32    0.43
   2   7   0   -0.07    0.41
  -2  -7   0    0.92    0.42
   2  -7   0    0.18    0.42
   2  -7  -1  247.39   11.70
  -2  -7  -1  244.53   11.70
  -2   7  -1  241.82   11.70
   2   7  -1  242.92   11.70
  -2   7   1  235.08   11.86
  -2  -7   1  245.74   11.69
   2  -7  -1  224.63   11.55
  -2  -7  -1  252.84   11.62
  -2  -7   2    0.11    0.56
  -2  -7   2    1.40    0.49
  -2  -7  -2    1.32    0.48
   2  -7  -2    1.13    0.42
  -2   7   2    0.90    0.85
   2  -7   2    1.15    0.43
  -2   7  -2    1.47    0.48
   2   7  -2    1.49    0.47
  -2   7   2    1.34    0.44
   2   7   2    1.47    0.47
   2  -7   2    1.05    0.44
   2  -7  -2    0.43    0.20
  -2  -7   2    1.26    0.52
   2  -7   3    3.86    0.59
  -2  -7   3    3.76    0.61
   2  -7  -3    2.70    0.33
  -2  -7   3    4.75    0.69
  -2   7   3    2.89    0.88
  -2  -7  -3    3.41    0.56
   2  -7  -3    2.70    0.52
   2  -7   3    4.02    0.55
  -2  -7   3    4.20    0.58
  -2   7   3    4.57    0.57
   2  -7  -3    5.39    0.34
  -2   7  -3    4.32    0.58
   2   7   3    3.74    0.55
   2   7  -3    3.96    0.29
   2   7  -3    3.40    0.56
  -2   7   3    3.68    0.30
  -2  -7   3    3.80    0.34
   2  -7   4   22.22    1.05
   2   7   4   22.41    1.04
  -2   7   4   16.01    1.03
  -2  -7   4   15.85    1.05
   2  -7   4   14.76    1.24
  -2  -7   4   10.61    1.22
  -2  -7   4   22.96    1.24
   2  -7  -4   25.26    1.24
   2  -7   4   25.38    1.25
  -2  -7  -4   24.40    1.25
   2  -7  -4   24.44    1.09
  -2   7   4   26.19    1.27
   2   7  -4   24.73    1.25
   2   7  -4   23.18    1.06
  -2   7  -4   23.51    1.05
   2   7   4   25.87    1.25
  -2   7  -4   25.90    1.25
  -2  -7  -4   23.35    1.05
  -2   7   4   20.35    1.51
  -2   7   5  611.13   29.14
  -2  -7   5  607.58   29.14
   2  -7   5  585.18   29.10
   2   7   5  623.21   29.11
   2  -7   5  630.64   29.31
   2  -7   5  602.78   29.18
  -2  -7   5  608.82   29.26
  -2  -7  -5  612.42   29.21
   2  -7  -5  622.66   29.21
   2  -7   5  622.51   29.21
  -2  -7   5  610.25   29.22
   2   7  -5  568.78   29.12
  -2   7   5  622.96   29.22
  -2   7  -5  585.43   29.11
   2   7   5  615.60   29.22
   2   7  -5  613.79   29.22
  -2   7  -5  611.14   29.21
  -2   7   5  608.05   29.38
   2   7   6    0.63    0.35
  -2  -7   6    1.06    0.46
   2  -7   6    1.06    0.37
  -2   7   6    1.85    0.43
   2  -7   6    0.55    0.58
   2  -7   6    0.34    0.46
  -2  -7   6    0.70    0.58
  -2  -7  -6    0.80    0.41
  -2  -7   6    1.47    0.46
   2  -7   6    0.83    0.40
   2  -7  -6    1.21    0.40
  -2   7   6    1.33    0.46
   2   7  -6    0.97    0.45
  -2   7  -6    1.21    0.44
   2   7   6    0.57    0.46
  -2   7   6    0.31    0.71
  -2   7   7    8.29    0.74
  -2  -7   7    9.22    0.78
   2  -7   7    9.60    0.72
   2   7   7    7.99    0.68
   2  -7   7    8.06    0.94
   2  -7   7    8.23    0.77
  -2  -7   7    8.38    0.91
  -2  -7   7    8.40    0.73
  -2  -7  -7    9.79    0.73
   2  -7  -7    7.63    0.70
   2  -7   7    9.48    0.72
  -2   7  -7    7.37    0.69
   2   7   7    8.44    0.75
   2   7  -7    7.97    0.72
  -2   7   7    8.64    1.01
  -2   7   8    0.73    0.49
   2   7   8    0.85    0.45
  -2  -7   8    1.87    0.55
   2  -7   8    0.27    0.45
   2  -7   8    0.05    0.49
  -2  -7   8    0.12    0.61
  -2  -7   8    0.68    0.59
  -2  -7  -8    1.05    0.37
   2  -7  -8    0.47    0.38
   2  -7   8    1.54    0.42
  -2  -7   8    0.73    0.39
   2   7   8    1.48    0.40
  -2   7   8    1.23    0.38
  -2   7  -8    1.61    0.42
   2   7  -8    0.93    0.42
  -2   7   8    1.35    0.73
  -2   7   9    0.63    0.52
  -2  -7   9    0.43    0.56
   2   7   9    0.18    0.44
   2  -7   9    0.42    0.49
  -2  -7   9    0.40    0.57
   2  -7   9    0.69    0.51
  -2  -7   9    0.07    0.63
  -2  -7   9    0.44    0.34
   2  -7   9   -0.40    0.37
  -2   7   9    0.21    0.72
   2   7   9    0.15    0.35
  -2   7   9    0.10    0.30
  -2  -7  10    0.74    0.67
   2  -7  10    1.23    0.75
   2  -7  10    0.65    0.56
  -2  -7  10    2.46    0.73
   2  -7  10    5.58    0.68
   2   7  10    4.41    0.65
  -2   7  10    2.43    0.67
  -2  -7  10    3.41    0.69
  -2   7  10    3.80    0.86
  -2  -7  11   28.52    1.89
   2  -7  11   26.93    1.88
   2  -7  11   27.04    1.82
  -2  -7  11   25.34    1.96
  -2   7  11   26.55    1.86
  -2  -7  11   27.16    1.79
   2  -7  11   29.60    1.75
  -2   7  11   27.56    1.79
   2   7  11   25.83    1.73
   2  -7  11   28.77    1.90
  -2  -7  11   27.86    1.88
  -2   7  12    5.39    0.49
   2   7  12    5.01    0.47
  -2   7  12   11.11    0.47
   2   7  12   12.16    0.48
  -2   7  12   11.00    0.48
   2   7  12    4.34    0.48
   2  -7  12   10.84    0.51
  -2  -7  12   11.08    0.51
  -2  -7  12    5.00    0.48
   2  -7  12    5.50    0.47
  -2   7  12    4.96    0.45
   2  -7  12   10.29    0.97
   2   7  12    9.70    0.95
  -2   7  12    8.55    0.95
  -2  -7  12    9.19    0.97
  -2   7  12    7.00    0.46
   2   7  12    7.07    0.46
  -2  -7  12    2.06    0.83
   2  -7  12    4.32    0.94
   2  -7  12    4.22    0.81
  -2  -7  12    7.23    1.11
  -2   7  12   12.01    1.13
  -2   7  12    3.85    0.49
   2  -7  12    8.02    1.00
  -2  -7  12    9.60    1.02
  -2   7  13  294.78   13.63
   2  -7  13  277.97   13.63
   2   7  13  291.62   13.63
  -2   7  13  276.50   13.61
  -2   7  13  274.90   13.61
   2   7  13  279.72   13.61
  -2   7  13  273.46   14.06
  -2  -7  13  282.37   14.09
   2   7  13  280.48   14.03
   2  -7  13  269.61   14.02
  -2   7  13  285.76   13.61
   2   7  13  287.57   13.62
   2   7  13  291.35   13.62
  -2  -7  13  268.06   14.23
   2  -7  13  267.56   14.14
  -2   7  13  254.51   14.07
   2  -7  13  282.49   13.61
  -2  -7  13  285.35   13.61
  -2  -7  13  278.70   13.61
  -2   7  13  274.37   13.61
   2  -7  13  304.16   13.63
  -2  -7  13  295.50   13.63
   2  -7  13  282.96   13.63
  -2   7  13  292.31   13.63
   2  -7  13  281.62   13.61
   2   7  13  278.36   13.61
   2  -7  14   -0.39    0.67
  -2  -7  14    0.42    0.77
   2   7  14   -0.77    0.67
  -2   7  14    0.42    0.73
  -2   7  14   -0.18    0.29
   2   7  14    0.35    0.27
  -2  -7  14   -0.11    0.81
   2  -7  14   -0.48    0.80
   2  -7  14    0.15    0.33
   2   7  14   -0.12    0.23
   2  -7  14    0.10    0.24
  -2  -7  14    0.20    0.32
  -2  -7  14    0.22    0.25
  -2   7  14    0.01    0.22
   2  -7  14    0.25    0.31
  -2  -7  14    0.15    0.31
  -2   7  14    0.10    0.26
  -2   7  14    0.24    0.27
   2  -7  14    0.15    0.34
  -2   7  14    0.15    0.35
   2   7  14    0.04    0.32
  -2   7  14    1.30    0.87
   2   7  15   11.18    0.66
  -2   7  15   10.11    0.69
   2  -7  15   11.12    0.67
  -2   7  15   10.71    0.62
   2   7  15   10.80    0.63
  -2   7  15   10.31    0.64
  -2  -7  15   10.28    1.24
   2  -7  15    8.85    1.12
  -2   7  15    9.38    1.15
  -2  -7  15   10.36    0.65
   2  -7  15   10.80    0.65
   2   7  15    8.81    1.07
  -2   7  15   10.47    1.12
   2  -7  15    9.44    1.08
  -2  -7  15    8.39    1.15
  -2  -7  15   11.08    0.65
   2   7  15   11.39    0.60
   2  -7  15   10.15    0.60
  -2  -7  15    9.99    0.61
  -2   7  15   10.96    0.61
   2  -7  16   -0.41    0.75
  -2   7  16   -0.52    0.77
  -2  -7  16   -0.35    0.73
   2   7  16   -0.08    0.70
  -2  -7  16   -0.10    0.76
  -2  -7  16    0.09    0.35
   2   7  16   -0.22    0.25
  -2   7  16   -0.03    0.25
   2  -7  16   -0.04    0.26
  -2  -7  16   -0.02    0.27
  -2  -7  16   -0.10    0.34
  -2   7  16    0.09    0.29
  -2   7  16    0.27    0.80
   2  -7  16   -0.22    0.34
   2   7  16   -0.02    0.36
  -2   7  16    0.38    0.34
   2   7  16   -0.01    0.32
   2   7  17   45.45    2.31
  -2   7  17   46.30    2.31
   2  -7  17   47.57    2.33
  -2   7  17   46.68    2.29
   2   7  17   46.95    2.29
  -2  -7  17   48.26    2.29
   2  -7  17   45.63    2.29
  -2  -7  17   46.56    2.30
  -2   7  17   46.61    2.29
  -2  -7  17   48.69    2.31
  -2  -7  17   42.71    2.32
  -2  -7  18    0.04    0.34
   2  -7  18    0.41    0.36
  -2   7  18   -0.13    0.26
   2  -7  18    0.14    0.34
  -2  -7  18    0.06    0.24
   2   7  18    0.46    0.24
  -2  -7  18   -0.10    0.34
  -2   7  18   -0.10    0.24
   2  -7  18   -0.28    0.25
   2   7  18   -0.09    0.36
  -2  -7  18    0.25    0.33
  -2  -7  19    2.37    0.37
   2  -7  19    1.85    0.35
   2   7  19    1.44    0.38
   2   7  19    1.53    0.25
  -2   7  19    1.81    0.25
  -2  -7  19    1.80    0.33
   2  -7  19    2.09    0.26
  -2  -7  19    1.62    0.25
   2  -7  19    2.29    0.34
  -2   7  19    1.33    0.28
  -2   7  20    0.09    0.23
   2  -7  20    0.03    0.29
  -2  -7  20   -0.01    0.30
   2  -7  20   -0.41    0.30
  -2   7  20   -0.07    0.20
  -2  -7  20   -0.03    0.30
   2  -7  20    0.28    0.20
  -2  -7  20    0.06    0.20
   2  -7  20    0.03    0.30
  -2  -7  20   -0.30    0.31
   2   7  20   -0.10    0.20
  -2   7  21    6.29    0.40
  -2  -7  21    6.85    0.44
   2  -7  21    6.83    0.43
   2  -7  21    6.88    0.44
  -2  -7  21    6.61    0.44
  -2  -7  21    6.30    0.44
   2  -7  21    6.30    0.44
   2  -7  21    6.41    0.38
  -2  -7  21    6.68    0.38
  -2  -7  22    0.05    0.23
   2  -7  22    0.32    0.23
  -2  -7  22   -0.28    0.20
  -2  -7  22   -0.09    0.21
   2  -7  22    0.16    0.20
  -2   7  22   -0.03    0.18
  -2  -7  22   -0.24    0.22
  -2  -7  23    3.06    0.22
   2  -7  23    2.97    0.22
  -2  -7  23    3.88    0.23
  -2   7  23    4.09    0.22
   2  -7  23    3.49    0.25
  -2  -7  23    4.09    0.25
   2   8   0    1.69    0.54
  -2   8   0    1.95    0.56
  -2  -8   0    2.32    0.53
   2  -8   0    1.78    0.49
  -2  -8   0    2.21    0.47
  -2   8  -1    4.40    0.60
   2   8  -1    4.04    0.62
   2  -8  -1    1.61    0.27
  -2  -8   1    2.69    0.54
  -2  -8  -1    2.79    0.41
   2  -8  -1    4.90    0.62
  -2  -8  -1    4.23    0.61
  -2   8   1    3.47    1.05
  -2  -8   2    9.79    0.94
  -2   8   2    7.08    0.77
  -2   8  -2    8.17    0.80
   2   8  -2    8.13    0.80
   2   8   2    7.91    0.79
  -2  -8   2    9.46    0.82
   2  -8  -2    9.77    0.57
   2  -8  -2    9.58    0.82
   2  -8   2    7.95    0.77
  -2  -8  -2    9.58    0.81
  -2   8   2    8.75    1.26
  -2  -8   2    8.54    0.78
  -2  -8   3    0.09    0.64
  -2   8   3    1.59    0.96
   2  -8   3    0.08    0.44
  -2  -8   3    0.65    0.55
  -2  -8  -3    0.17    0.46
   2  -8  -3    0.54    0.47
   2   8   3   -0.04    0.50
  -2   8   3   -0.04    0.47
  -2   8  -3    0.13    0.48
   2   8  -3    0.56    0.51
   2  -8   3   -0.18    0.52
  -2  -8   3    0.05    0.58
   2  -8  -3   -0.18    0.21
  -2  -8   4    1.43    0.63
   2  -8  -4    0.47    0.24
   2  -8   4    0.55    0.54
  -2  -8   4    0.24    0.61
   2  -8  -4    0.71    0.48
  -2   8   4    0.58    0.87
   2  -8   4    0.84    0.46
  -2  -8  -4    1.38    0.48
  -2  -8   4    1.05    0.49
  -2   8   4    1.51    0.51
  -2   8  -4    1.46    0.50
   2   8  -4    1.35    0.50
   2   8  -4    0.93    0.19
   2   8   4    0.56    0.50
  -2   8   4    0.57    0.19
   2  -8   5    0.39    0.60
  -2  -8   5    0.86    0.67
   2  -8   5    0.46    0.40
  -2  -8   5    0.26    0.63
  -2   8   5   -0.07    0.85
  -2  -8  -5    0.56    0.46
  -2  -8   5    0.22    0.48
   2  -8   5    0.30    0.46
   2  -8  -5    0.54    0.48
   2   8   5    0.26    0.49
  -2   8   5   -0.17    0.49
   2   8  -5    0.70    0.46
  -2   8  -5    0.17    0.43
   2   8   5    0.52    0.25
  -2   8   5    0.30    0.25
  -2  -8   6   77.17    4.16
  -2   8   6   81.60    4.15
   2   8   6   82.81    4.13
   2  -8   6   82.08    4.13
   2  -8   6   77.78    4.24
   2  -8   6   86.53    4.40
  -2  -8   6   79.69    4.42
  -2  -8   6   78.87    4.35
  -2  -8   6   83.86    4.28
  -2  -8  -6   85.37    4.27
   2  -8  -6   86.91    4.26
   2  -8   6   86.39    4.28
  -2   8  -6   86.69    4.28
  -2   8   6   84.93    4.27
   2   8  -6   83.50    4.28
   2   8   6   90.58    4.30
  -2   8   6   85.73    4.49
   2  -8   7    0.18    0.36
   2   8   7    0.44    0.35
  -2  -8   7    0.40    0.42
  -2   8   7   -0.31    0.38
   2  -8   7    0.59    0.64
   2  -8   7   -0.32    0.47
  -2  -8   7    0.37    0.73
  -2  -8   7   -0.37    0.64
  -2  -8  -7    0.71    0.43
  -2  -8   7   -0.53    0.48
   2  -8   7    0.56    0.43
   2  -8  -7    0.32    0.41
   2   8  -7    0.40    0.47
  -2   8  -7    0.64    0.44
  -2   8   7    0.22    0.45
   2   8   7    0.74    0.49
  -2   8   7    0.29    0.79
  -2  -8   8    3.78    0.57
   2   8   8    4.98    0.54
   2  -8   8    4.43    0.56
  -2   8   8    3.40    0.53
  -2  -8   8    4.49    0.87
   2  -8   8    3.85    0.64
   2  -8   8    6.15    0.84
  -2  -8   8    3.03    0.71
  -2  -8   8    4.19    0.79
  -2  -8  -8    4.53    0.55
   2  -8  -8    3.95    0.53
  -2  -8   8    4.98    0.58
   2  -8   8    4.61    0.59
  -2   8   8    3.81    0.53
   2   8   8    4.17    0.60
   2   8  -8    4.42    0.60
  -2   8  -8    4.66    0.57
  -2   8   8    4.74    0.90
  -2   8   9   -0.19    0.45
   2   8   9    0.21    0.41
  -2  -8   9    0.10    0.48
   2  -8   9    0.09    0.43
  -2  -8   9    0.18    0.73
   2  -8   9    0.42    0.55
  -2  -8   9   -0.21    0.56
  -2  -8   9    0.30    0.65
  -2  -8  -9    0.68    0.38
   2  -8   9    0.34    0.38
   2  -8  -9    0.39    0.37
  -2  -8   9   -0.08    0.34
  -2   8   9    0.77    0.76
   2   8   9    0.05    0.38
  -2   8   9   -0.46    0.38
  -2  -8  10   -0.23    0.66
   2  -8  10    0.07    0.52
  -2   8  10    0.56    0.78
   2   8  10    0.54    0.50
   2  -8  10    0.20    0.47
  -2  -8  10    0.63    0.54
  -2   8  10   -0.22    0.52
   2  -8  10    1.14    0.69
  -2  -8  10   -0.56    0.72
   2   8  11    0.01    0.27
  -2   8  11    0.08    0.28
   2  -8  11    0.09    0.26
   2   8  11    0.06    0.22
  -2   8  11    0.59    0.23
  -2   8  11    0.11    0.29
   2  -8  11    0.34    0.54
   2   8  11   -0.11    0.53
  -2  -8  11   -0.32    0.56
  -2   8  11    0.24    0.53
  -2   8  11    0.26    0.22
   2   8  11    0.47    0.25
   2   8  11    0.23    0.23
  -2  -8  11   -0.25    0.65
   2  -8  11    0.38    0.59
   2  -8  11    0.09    0.71
  -2   8  11    0.08    0.78
   2  -8  11    0.26    0.29
  -2  -8  11    0.02    0.31
  -2  -8  11    0.24    0.26
   2  -8  11    0.41    0.29
  -2  -8  11   -0.35    0.68
   2  -8  11   -0.18    0.64
  -2   8  12   39.07    1.91
  -2  -8  12   38.98    1.92
  -2   8  12   36.01    1.91
  -2   8  12   37.77    1.91
   2   8  12   38.84    1.91
   2  -8  12   36.50    1.92
   2   8  12   38.14    1.93
  -2   8  12   40.77    1.93
  -2   8  12   36.35    2.29
   2   8  12   34.39    2.23
  -2  -8  12   37.13    2.31
   2  -8  12   34.55    2.25
   2   8  12   38.29    1.91
   2   8  12   38.69    1.92
  -2   8  12   38.89    1.91
  -2  -8  12   31.20    2.47
   2  -8  12   35.00    2.39
   2  -8  12   36.24    2.48
  -2   8  12   40.99    1.94
   2  -8  12   38.06    1.94
   2   8  12   41.24    1.93
  -2  -8  12   40.21    1.92
   2  -8  12   39.97    1.92
  -2   8  12   37.12    2.47
  -2   8  13    0.93    0.28
  -2  -8  13    0.92    0.32
   2   8  13    2.46    0.29
  -2   8  13    2.12    0.29
  -2   8  13    2.20    0.29
   2  -8  13    1.00    0.32
  -2   8  13    1.03    0.36
   2   8  13    0.88    0.33
  -2   8  13    2.02    0.72
   2   8  13    2.79    0.70
   2   8  13    1.38    0.29
  -2   8  13    1.13    0.28
  -2  -8  13    0.22    0.81
   2  -8  13    0.68    0.76
   2  -8  13    0.97    0.34
  -2  -8  13    1.98    0.37
  -2   8  13    0.82    0.35
   2   8  13    0.98    0.33
  -2   8  13    1.59    0.85
  -2  -8  14   24.86    1.26
  -2  -8  14   24.24    1.26
  -2   8  14   22.71    1.24
  -2   8  14   23.22    1.24
  -2   8  14   25.65    1.28
   2   8  14   24.56    1.27
   2  -8  14   25.22    1.27
  -2   8  14   22.79    1.68
   2   8  14   22.62    1.68
   2   8  14   25.06    1.25
  -2   8  14   23.86    1.24
  -2  -8  14   24.64    1.93
   2  -8  14   23.74    1.85
  -2   8  14   20.90    1.77
   2  -8  14   24.75    1.28
  -2   8  14   23.79    1.22
   2   8  14   24.44    1.22
   2  -8  15    4.36    0.52
  -2  -8  15   10.39    0.55
   2   8  15    8.04    0.95
  -2   8  15    7.06    0.94
   2   8  15    6.17    0.47
  -2   8  15    6.42    0.50
  -2  -8  15    5.72    1.09
  -2   8  15   10.28    1.11
  -2  -8  15    5.59    0.51
  -2   8  15   10.60    0.49
   2   8  15    7.50    0.44
  -2   8  15    7.73    0.44
   2   8  15    5.04    0.53
  -2   8  15    5.21    0.56
   2  -8  15    3.86    0.51
  -2  -8  16    3.30    0.40
   2  -8  16    3.71    0.42
   2   8  16    4.09    0.42
  -2   8  16    3.25    0.35
   2   8  16    3.90    0.38
  -2   8  16    3.41    0.40
  -2  -8  16    3.78    0.89
  -2   8  16    3.65    0.93
  -2  -8  16    3.25    0.40
  -2  -8  16    4.06    0.40
  -2   8  16    3.48    0.31
  -2  -8  16    3.45    0.31
   2   8  16    3.49    0.31
   2  -8  16    3.74    0.31
   2  -8  16    3.76    0.42
  -2   8  17    0.48    0.22
  -2  -8  17    0.50    0.23
   2  -8  17    0.12    0.23
   2   8  17    0.32    0.23
  -2  -8  17    0.87    0.35
  -2   8  17    0.63    0.29
  -2  -8  17    0.07    0.37
  -2   8  17    0.13    0.34
   2   8  17   -0.03    0.33
   2  -8  17    0.47    0.36
  -2  -8  17   -0.07    0.36
   2   8  17    0.55    0.41
   2   8  18    8.78    0.59
   2  -8  18    8.67    0.60
  -2  -8  18    8.94    0.61
   2   8  18    9.59    0.52
  -2   8  18    8.74    0.52
   2  -8  18    9.40    0.52
  -2  -8  18    9.66    0.52
  -2  -8  18    9.03    0.60
  -2   8  18    8.78    0.55
  -2  -8  18    9.24    0.59
   2   8  19    0.09    0.34
  -2  -8  19    0.24    0.31
   2  -8  19    0.07    0.30
  -2  -8  19    0.15    0.31
  -2  -8  19    0.39    0.20
  -2   8  19   -0.04    0.10
  -2   8  19    0.44    0.25
   2   8  19   -0.13    0.10
   2  -8  19    0.19    0.20
  -2  -8  20    5.14    0.39
  -2   8  20    4.67    0.35
   2  -8  20    4.79    0.39
  -2  -8  20    5.03    0.40
   2  -8  20    4.80    0.39
  -2  -8  20    4.83    0.30
   2  -8  20    4.54    0.31
   2  -8  21    0.13    0.25
  -2  -8  21    0.03    0.25
  -2  -8  21    0.47    0.24
   2  -8  21   -0.01    0.25
  -2   8  21    0.41    0.20
   2  -8  22   -0.04    0.19
  -2  -8  22    0.18    0.19
  -2  -8  22   -0.11    0.18
   2  -8  22    0.16    0.20
  -2  -8  22    0.26    0.20
  -2  -8  22   -0.02    0.18
  -2   8  22   -0.08    0.16
   2  -9   0    0.05    0.50
  -2  -9   0    0.15    0.55
   2   9   0   -0.60    0.55
  -2   9   0   -0.05    0.54
  -2  -9   0   -0.04    0.42
   2  -9  -1    8.25    0.87
  -2   9   1    6.56    1.27
  -2  -9  -1    8.39    0.84
  -2   9  -1   11.02    0.88
   2   9  -1    8.71    0.86
  -2  -9   1    9.81    0.80
  -2  -9   2    1.86    0.74
   2  -9  -2    1.26    0.55
  -2  -9   2    0.65    0.55
  -2  -9  -2    0.85    0.54
  -2   9   2    1.23    1.07
   2  -9   2    1.01    0.52
  -2   9  -2    1.43    0.58
  -2   9   2    1.60    0.58
   2   9  -2    1.00    0.55
   2   9   2    0.55    0.52
  -2  -9   2    1.78    0.58
   2  -9   3   79.91    3.93
  -2  -9   3   74.95    3.93
  -2  -9   3   76.52    3.95
   2  -9  -3   76.18    3.90
   2  -9   3   70.23    3.88
  -2  -9  -3   74.21    3.90
  -2  -9   3   74.49    3.90
  -2   9  -3   71.97    3.88
   2   9   3   72.55    3.89
  -2   9   3   74.25    3.90
   2   9  -3   76.55    3.91
  -2   9   3   69.11    4.15
  -2  -9   4    1.53    0.70
  -2  -9   4    2.25    0.61
   2  -9   4    2.89    0.61
   2  -9  -4    1.90    0.58
  -2  -9  -4    1.71    0.59
  -2   9   4    4.01    1.02
  -2   9   4    2.02    0.57
   2   9   4    2.27    0.60
  -2   9  -4    2.00    0.59
   2   9  -4    2.28    0.61
   2  -9   4    0.69    0.39
  -2  -9   4    1.26    0.63
   2  -9   4    0.78    0.59
   2  -9   5   68.74    3.44
   2  -9   5   63.58    3.25
  -2  -9   5   67.06    3.49
  -2  -9   5   64.61    3.43
  -2  -9  -5   63.00    3.34
   2  -9   5   63.24    3.34
  -2  -9   5   60.63    3.34
   2  -9  -5   61.03    3.32
  -2   9  -5   58.32    3.32
   2   9  -5   61.49    3.34
  -2   9   5   61.09    3.34
   2   9   5   61.21    3.35
  -2   9   5   63.36    3.59
  -2  -9   6    0.19    0.62
  -2  -9  -6    0.05    0.47
  -2  -9   6    0.21    0.51
   2  -9   6    0.20    0.47
  -2   9   6    0.41    0.82
   2  -9  -6   -0.29    0.47
  -2   9  -6   -0.25    0.47
   2   9   6   -0.05    0.50
  -2   9   6   -0.05    0.49
   2   9  -6    0.77    0.52
   2  -9   6   -0.09    0.40
   2  -9   6   -0.33    0.61
  -2  -9   6    0.80    0.69
   2  -9   7  265.79   13.97
  -2  -9   7  289.81   14.21
   2  -9   7  299.29   14.17
  -2  -9   7  274.68   14.12
  -2  -9  -7  291.16   14.00
  -2  -9   7  283.35   14.01
   2  -9  -7  280.15   13.98
   2  -9   7  298.42   14.02
  -2   9   7  292.81   14.01
   2   9  -7  291.26   14.02
  -2   9  -7  287.98   14.00
   2   9   7  287.79   14.03
  -2   9   7  281.43   14.23
   2   9   8    9.15    0.65
  -2  -9   8    7.33    1.04
   2  -9   8    2.42    0.69
   2  -9   8    6.23    0.98
  -2  -9   8    0.82    0.71
  -2  -9   8    4.64    0.89
  -2  -9  -8   10.45    0.80
  -2  -9   8    9.75    0.83
   2  -9  -8   11.08    0.80
   2  -9   8   10.90    0.83
  -2   9   8   12.63    0.85
   2   9  -8   10.95    0.81
   2   9   8    9.82    0.83
  -2   9  -8   11.09    0.83
  -2   9   8   11.85    1.16
  -2   9   9  123.96    6.27
   2   9   9  129.74    6.26
  -2  -9   9  122.38    6.53
   2  -9   9  113.18    6.51
   2  -9   9  131.15    6.58
  -2  -9   9  118.61    6.47
  -2  -9   9  129.37    6.65
   2  -9   9  122.88    6.40
  -2   9   9  126.66    6.33
   2   9   9  120.94    6.35
  -2   9   9  130.81    6.60
  -2  -9  -9  120.12    6.28
  -2  -9   9  130.33    6.32
   2  -9  -9  125.60    6.31
   2  -9   9  136.45    6.36
  -2   9  10    3.05    0.39
  -2  -9  10    7.80    0.45
   2  -9  10    7.78    0.43
  -2  -9  10    3.71    0.38
  -2   9  10    7.99    0.38
   2   9  10    7.93    0.38
   2   9  10    3.73    0.39
  -2   9  10    4.12    0.40
  -2   9  10    6.18    0.64
   2   9  10    6.35    0.62
[truncated: 42,732,709 more chars]
